# Supplementary material for: A Small Molecule Inhibitor of Pex3–Pex19 Interaction Disrupts Glycosome Biogenesis and Causes Lethality in Trypanosoma brucei
Source: Front Cell Dev Biol. 2021 Jul 19;9:703603. doi: 10.3389/fcell.2021.703603 (PMC8326762; doi:10.3389/fcell.2021.703603)
Supplement: Supplementary file 1 [file Table_1.XLSX]

## Sheet: Sheet1
LOPAC screen 1 (OD600 reading, 24 hr growth)					LOPAC screen 2 (OD600 reading, 24 hr growth)					% Inhibition of Growth (100-100*(drug/DMSO)					Difference between Tb and Hs
compound	Tb Pex3-19	Hs Pex3-19	general growth		compound	Tb Pex3-19	Hs Pex3-19	general growth		compound	Tb Pex3-19	Hs Pex3-19	general growth		compound	delta Tb-Hs-§
1	0.344	0.337	0.705		1	0.519	0.754	0.966		1	28.0234	13.3439	11.2115		1	14.6794
2	0.245	0.318	0.443		2	0.375	0.336	0.392		2	48.2902	48.054	55.6323		2	0.236231
3	0.201	0.387	0.442		3	0.554	0.701	0.737		3	37.0309	13.5822	37.3539		3	23.4487
4	0.295	0.286	0.458		4	0.496	0.724	0.883		4	34.0284	19.7776	28.746		4	14.2508
5	0.182	0.294	0.456		5	0.359	0.543	0.749		5	54.8791	33.5187	35.9724		5	21.3604
6	0.245	0.305	0.467		6	0.466	0.552	0.763		6	40.7006	31.9301	34.644		6	8.77048
7	0.196	0.285	0.417		7	0.329	0.534	0.79		7	56.2135	34.9484	35.8661		7	21.2651
8	0.201	0.301	0.517		8	0.39	0.47	0.68		8	50.7089	38.7609	36.3974		8	11.948
9	0.216	0.259	0.33		9	0.268	0.498	0.787		9	59.633	39.8729	40.6482		9	19.7601
10	0.233	0.333	0.519		10	0.333	0.538	0.87		10	52.794	30.8181	26.1955		10	21.9759
11	0.244	0.216	0.567		11	0.363	0.603	0.82		11	49.3745	34.9484	26.3018		11	14.4261
12	0.234	0.268	0.535		12	0.276	0.561	0.791		12	57.4646	34.1541	29.543		12	23.3105
13	0.271	0.252	0.485		13	0.348	0.569	0.742		13	48.3736	34.7895	34.8034		13	13.5841
14	0.25	0.301	0.493		14	0.362	0.571	0.833		14	48.9575	30.7387	29.543		14	18.2188
15	0.264	0.354	0.592		15	0.382	0.637	0.836		15	46.1218	21.2867	24.1233		15	24.835
16	0.344	0.364	0.766		16	0.452	0.779	0.917		16	33.6113	9.21366	10.5739		16	24.3977
17	0.317	0.418	0.607		17	0.46	0.82	0.982		17	35.196	1.66799	15.5685		17	33.528
18	0.254	0.23	0.322		18	0.444	0.588	0.564		18	41.7848	35.0278	52.9224		18	6.75702
19	0.208	0.285	0.467		19	0.374	0.446	0.498		19	51.4595	41.938	48.7248		19	9.5215
20	0.23	0.262	0.518		20	0.409	0.574	0.818		20	46.7056	33.5981	29.0117		20	13.1075
21	0.244	0.285	0.502		21	0.283	0.489	0.63		21	56.0467	38.5226	39.8512		21	17.5241
22	0.214	0.253	0.394		22	0.324	0.542	0.702		22	55.1293	36.8546	41.7641		22	18.2746
23	0.184	0.229	0.497		23	0.339	0.517	0.655		23	56.3803	40.7466	38.7885		23	15.6337
24	0.204	0.237	0.392		24	0.396	0.471	0.737		24	49.9583	43.7649	40.0106		24	6.19341
25	0.253	0.189	0.538		25	0.286	0.557	0.672		25	55.0459	40.7466	35.7067		25	14.2992
26	0.234	0.261	0.487		26	0.312	0.482	0.628		26	54.4621	40.9849	40.7545		26	13.4771
27	0.246	0.22	0.479		27	0.334	0.536	0.752		27	51.6264	39.9523	34.5909		27	11.674
28	0.213	0.271	0.481		28	0.476	0.672	0.934		28	42.5354	25.0993	24.814		28	17.4362
29	0.248	0.268	0.444		29	0.351	0.549	0.742		29	50.0417	35.1072	36.9819		29	14.9345
30	0.242	0.292	0.488		30	0.478	0.588	0.764		30	39.95	30.1033	33.475		30	9.8467
31	0.222	0.312	0.559		31	0.393	0.614	0.753		31	48.7073	26.4496	30.2869		31	22.2577
32	0.293	0.375	0.729		32	0.489	0.724	0.85		32	34.779	12.7085	16.0999		32	22.0705
33	0.303	0.361	0.649		33	0.524	0.761	1.097		33	31.0259	10.8817	7.22635		33	20.1442
34	0.282	0.321	0.566		34	0.499	0.577	0.901		34	34.8624	28.6736	22.051		34	6.18883
35	0.24	0.254	0.448		35	0.336	0.474	0.803		35	51.96	42.1763	33.5282		35	9.78364
36	0.229	0.251	0.531		36	0.277	0.438	0.649		36	57.7982	45.274	37.3007		36	12.5241
37	0.166	0.219	0.433		37	0.249	0.581	0.764		37	65.3878	36.4575	36.3974		37	28.9303
38	0.183	0.237	0.275		38	0.292	0.541	0.648		38	60.3837	38.2049	50.9564		38	22.1787
39	0.23	0.227	0.365		39	0.229	0.49	0.724		39	61.7181	43.05	42.136		39	18.6681
40	0.205	0.241	0.528		40	0.273	0.5	0.617		40	60.1334	41.1438	39.1605		40	18.9897
41	0.218	0.312	0.476		41	0.201	0.539	0.697		41	65.0542	32.4067	37.6727		41	32.6475
42	0.209	0.179	0.524		42	0.279	0.659	0.747		42	59.2994	33.4392	32.4655		42	25.8602
43	0.265	0.2	0.403		43	0.324	0.519	0.703		43	50.8757	42.8912	41.2327		43	7.98455
44	0.219	0.218	0.398		44	0.32	0.518	0.825		44	55.0459	41.5409	35.0159		44	13.505
45	0.289	0.275	0.465		45	0.365	0.559	0.685		45	45.4545	33.7569	38.8948		45	11.6976
46	0.309	0.316	0.513		46	0.372	0.553	0.78		46	43.2027	30.977	31.2965		46	12.2257
47	0.239	0.318	0.506		47	0.364	0.531	0.768		47	49.7081	32.5655	32.3061		47	17.1426
48	0.354	0.445	0.745		48	0.53	0.752	0.966		48	26.2719	4.92454	9.08608		48	21.3473
49	0.304	0.437	0.476		49	0.493	0.679	1.035		49	33.5279	11.3582	19.7131		49	22.1697
50	0.305	0.336	0.457		50	0.486	0.807	0.727		50	34.0284	9.21366	37.0882		50	24.8147
51	0.337	0.264	0.41		51	0.287	0.472	0.646		51	47.9566	41.5409	43.8895		51	6.41573
52	0.236	0.234	0.529		52	0.26	0.508	0.619		52	58.6322	41.0643	39.0011		52	17.5679
53	0.154	0.2	0.351		53	0.198	0.526	0.626		53	70.6422	42.3352	48.0871		53	28.307
54	0.211	0.252	0.402		54	0.282	0.475	0.496		54	58.8824	42.2558	52.2848		54	16.6266
55	0.17	0.223	0.362		55	0.256	0.481	0.821		55	64.4704	44.0826	37.1413		55	20.3878
56	0.133	0.136	0.254		56	0.141	0.135	0.137		56	77.1476	78.475	79.2242		56	-1.32736
57	0.131	0.14	0.172		57	0.198	0.27	0.271		57	72.5605	67.4345	76.4612		57	5.126
58	0.162	0.235	0.455		58	0.257	0.575	0.768		58	65.0542	35.6632	35.0159		58	29.391
59	0.273	0.24	0.346		59	0.239	0.507	0.733		59	57.2977	40.6672	42.6674		59	16.6306
60	0.248	0.223	0.535		60	0.288	0.528	0.616		60	55.2961	40.3495	38.8417		60	14.9466
61	0.283	0.271	0.486		61	0.348	0.493	0.678		61	47.3728	39.3169	38.1509		61	8.05589
62	0.248	0.322	0.499		62	0.407	0.49	0.775		62	45.3711	35.5044	32.3061		62	9.86677
63	0.758	0.708	1.073		63	0.739	0.79	0.925		63	-24.854	-18.9833	-6.16366		63	-5.87072
64	0.344	0.428	0.766		64	0.541	0.766	0.942		64	26.1885	5.16283	9.24548		64	21.0257
65	0.344	0.404	0.633		65	0.415	0.708	0.991		65	36.6972	11.6759	13.7088		65	25.0213
66	0.263	0.318	0.56		66	0.233	0.536	0.74		66	58.6322	32.1684	30.9245		66	26.4638
67	0.231	0.274	0.418		67	0.246	0.511	0.706		67	60.2168	37.6489	40.2763		67	22.5679
68	0.264	0.233	0.484		68	0.273	0.567	0.648		68	55.2127	36.4575	39.8512		68	18.7552
69	0.211	0.19	0.36		69	0.24	0.42	0.602		69	62.3853	51.5488	48.8842		69	10.8365
70	0.104	0.076	0.101		70	0.085	0.065	0.067		70	84.2369	88.8006	91.0733		70	-4.56377
71	0.255	0.222	0.32		71	0.182	0.511	0.702		71	63.553	41.7792	45.6961		71	21.7738
72	0.199	0.211	0.427		72	0.238	0.445	0.639		72	63.553	47.8952	43.3581		72	15.6578
73	0.29	0.361	0.481		73	0.31	0.669	0.727		73	49.9583	18.189	35.813		73	31.7693
74	0.197	0.241	0.447		74	0.196	0.45	0.922		74	67.2227	45.1152	27.2582		74	22.1075
75	0.295	0.219	0.367		75	0.198	0.522	0.557		75	58.8824	41.1438	50.9033		75	17.7386
76	0.26	0.233	0.428		76	0.328	0.535	0.735		76	50.9591	38.9992	38.204		76	11.9599
77	0.317	0.273	0.497		77	0.46	0.603	0.766		77	35.196	30.421	32.8905		77	4.77503
78	0.226	0.295	0.521		78	0.381	0.504	0.704		78	49.3745	36.5369	34.9097		78	12.8375
79	0.237	0.341	0.635		79	0.423	0.826	1.026		79	44.9541	7.30739	11.7428		79	37.6467
80	0.333	0.465	0.727		80	0.529	0.733	0.986		80	28.1068	4.84512	8.97981		80	23.2616
81	0.31	0.411	0.648		81	0.521	0.711	1.077		81	30.6922	10.8817	8.34219		81	19.8106
82	0.304	0.387	0.533		82	0.298	0.448	0.632		82	49.7915	33.6775	38.0978		82	16.114
83	0.296	0.305	0.442		83	0.192	0.552	0.801		83	59.2994	31.9301	33.9532		83	27.3693
84	0.281	0.241	0.423		84	0.252	0.492	0.682		84	55.5463	41.7792	41.2859		84	13.7671
85	0.153	0.204	0.371		85	0.232	0.518	0.659		85	67.8899	42.6529	45.271		85	25.237
86	0.176	0.256	0.323		86	0.262	0.495	0.688		86	63.4696	40.3495	46.2806		86	23.1201
87	0.239	0.258	0.388		87	0.187	0.46	0.787		87	64.4704	42.9706	37.5664		87	21.4998
88	0.198	0.217	0.326		88	0.196	0.382	0.754		88	67.1393	52.4226	42.6142		88	14.7167
89	0.256	0.218	0.381		89	0.253	0.526	0.569		89	57.548	40.9055	49.5218		89	16.6425
90	0.186	0.235	0.443		90	0.273	0.494	0.716		90	61.7181	42.0969	38.4166		90	19.6212
91	0.28	0.236	0.339		91	0.233	0.552	0.691		91	57.2143	37.4106	45.271		91	19.8037
92	0.277	0.264	0.504		92	0.324	0.501	0.515		92	49.8749	39.2375	45.8555		92	10.6374
93	0.296	0.278	0.441		93	0.333	0.527	0.774		93	47.5396	36.0604	35.441		93	11.4793
94	0.296	0.266	0.471		94	0.433	0.521	0.838		94	39.1993	37.4901	30.4463		94	1.70926
95	0.219	0.313	0.461		95	0.434	0.526	0.702		95	45.5379	33.3598	38.204		95	12.1781
96	0.34	0.442	0.74		96	0.582	0.799	1.014		96	23.1026	1.42971	6.80128		96	21.6729
97	0.282	0.413	0.578		97	0.511	0.783	0.994		97	33.8616	5.00397	16.4718		97	28.8576
98	0.294	0.306	0.39		98	0.198	0.191	0.32		98	58.9658	60.5242	62.2742		98	-1.55842
99	0.285	0.304	0.555		99	0.186	0.599	0.601		99	60.7173	28.2764	38.576		99	32.4409
100	0.24	0.238	0.364		100	0.345	0.556	0.779		100	51.2093	36.9341	39.2667		100	14.2753
101	0.19	0.173	0.207		101	0.299	0.49	0.546		101	59.216	47.3392	59.9894		101	11.8769
102	0.173	0.301	0.364		102	0.237	0.436	0.598		102	65.8048	41.4615	48.8842		102	24.3434
103	0.205	0.248	0.424		103	0.216	0.448	0.633		103	64.8874	44.718	43.8363		103	20.1694
104	0.205	0.26	0.441		104	0.224	0.478	0.678		104	64.2202	41.382	40.542		104	22.8381
105	0.289	0.219	0.374		105	0.206	0.51	0.598		105	58.7156	42.0969	48.3528		105	16.6187
106	0.205	0.254	0.362		106	0.241	0.446	0.589		106	62.8023	44.4003	49.4687		106	18.402
107	0.245	0.202	0.284		107	0.22	0.422	0.488		107	61.2177	50.4369	58.9798		107	10.7808
108	0.239	0.25	0.419		108	0.285	0.436	0.692		108	56.2969	45.5123	40.9671		108	10.7846
109	0.24	0.269	0.444		109	0.287	0.475	0.787		109	56.0467	40.9055	34.5909		109	15.1412
110	0.289	0.316	0.426		110	0.401	0.534	0.795		110	42.452	32.4861	35.1222		110	9.96594
111	0.122	0.119	0.133		111	0.151	0.135	0.163		111	77.231	79.8253	84.2721		111	-2.59423
112	0.362	0.417	0.768		112	0.567	0.788	1.004		112	22.5188	4.28912	5.84485		112	18.2296
113	0.298	0.445	0.692		113	0.494	0.786	1.023		113	33.945	2.22399	8.87354		113	31.721
114	0.236	0.315	0.559		114	0.262	0.515	0.699		114	58.4654	34.0747	33.1562		114	24.3907
115	0.234	0.269	0.522		115	0.217	0.558	0.565		115	62.3853	34.3129	42.2423		115	28.0724
116	0.226	0.233	0.335		116	0.194	0.45	0.673		116	64.9708	45.7506	46.44		116	19.2202
117	0.217	0.241	0.453		117	0.3	0.569	0.653		117	56.8807	35.6632	41.2327		117	21.2175
118	0.177	0.257	0.425		118	0.264	0.523	0.536		118	63.2193	38.0461	48.9373		118	25.1733
119	0.285	0.286	0.345		119	0.235	0.531	0.704		119	56.6305	35.1072	44.2614		119	21.5233
120	0.236	0.269	0.473		120	0.239	0.499	0.664		120	60.3837	38.9992	39.5855		120	21.3844
121	0.333	0.233	0.361		121	0.238	0.519	0.654		121	52.377	40.2701	46.068		121	12.1069
122	0.252	0.251	0.406		122	0.226	0.525	0.672		122	60.1334	38.3638	42.7205		122	21.7697
123	0.228	0.219	0.371		123	0.209	0.586	0.738		123	63.553	36.0604	41.0733		123	27.4926
124	0.224	0.252	0.448		124	0.311	0.467	0.697		124	55.3795	42.8912	39.1605		124	12.4883
125	0.199	0.234	0.34		125	0.574	0.727	1.105		125	35.5296	23.6696	23.22		125	11.86
126	0.307	0.324	0.495		126	0.246	0.466	0.803		126	53.8782	37.2518	31.0308		126	16.6264
127	0.263	0.395	0.503		127	0.32	0.589	0.772		127	51.3761	21.8427	32.2529		127	29.5334
128	0.35	0.433	0.764		128	0.648	0.729	1.019		128	16.764	7.70453	5.26036		128	9.05944
129	0.344	0.421	0.606		129	0.483	0.774	1.054		129	31.0259	5.0834	11.796		129	25.9425
130	0.266	0.362	0.48		130	0.324	0.592	0.741		130	50.7923	24.2256	35.1222		130	26.5668
131	0.251	0.272	0.518		131	0.234	0.524	0.627		131	59.5496	36.7752	39.1605		131	22.7744
132	0.347	0.416	0.526		132	0.377	0.663	0.738		132	39.6163	14.2971	32.8374		132	25.3193
133	0.257	0.204	0.317		133	0.184	0.462	0.55		133	63.2193	47.1009	53.932		133	16.1185
134	0.238	0.214	0.326		134	0.227	0.467	0.623		134	61.2177	45.9095	49.5749		134	15.3082
135	0.265	0.19	0.269		135	0.252	0.487	0.744		135	56.8807	46.2272	46.1743		135	10.6536
136	0.208	0.257	0.438		136	0.226	0.421	0.598		136	63.8032	46.1477	44.9522		136	17.6554
137	0.309	0.276	0.526		137	0.265	0.651	0.762		137	52.1268	26.3701	31.5622		137	25.7566
138	0.228	0.272	0.647		138	0.334	0.661	0.673		138	53.1276	25.8936	29.8618		138	27.234
139	0.313	0.165	0.337		139	0.214	0.504	0.589		139	56.0467	46.8626	50.797		139	9.18412
140	0.21	0.108	0.293		140	0.184	0.356	0.805		140	67.1393	63.1454	41.6578		140	3.99393
141	0.307	0.307	0.405		141	0.255	0.599	0.74		141	53.1276	28.0381	39.1605		141	25.0895
142	0.275	0.237	0.45		142	0.376	0.49	0.687		142	45.7048	42.2558	39.5855		142	3.449
143	0.256	0.391	0.567		143	0.338	0.665	0.868		143	50.4587	16.1239	23.7513		143	34.3348
144	0.331	0.416	0.698		144	0.584	0.77	1.031		144	23.6864	5.79825	8.12965		144	17.8882
145	0.311	0.374	0.685		145	0.473	0.758	1.054		145	34.6122	10.0874	7.5983		145	24.5248
146	0.272	0.33	0.545		146	0.265	0.531	0.722		146	55.2127	31.6124	32.678		146	23.6003
147	0.249	0.273	0.442		147	0.208	0.505	0.732		147	61.8849	38.2049	37.6196		147	23.68
148	0.236	0.225	0.418		148	0.234	0.487	0.723		148	60.8007	43.4472	39.373		148	17.3535
149	0.25	0.185	0.417		149	0.183	0.554	0.71		149	63.8866	41.3026	40.1169		149	22.584
150	0.218	0.276	0.35		150	0.228	0.48	0.594		150	62.8023	39.9523	49.8406		150	22.85
151	0.22	0.193	0.323		151	0.194	0.484	0.605		151	65.4712	46.2272	50.6908		151	19.2441
152	0.358	0.264	0.462		152	0.591	0.728	0.733		152	20.8507	21.2073	36.5037		152	-0.356598
153	0.218	0.207	0.414		153	0.188	0.438	0.665		153	66.1384	48.7689	42.6674		153	17.3696
154	0.201	0.248	0.427		154	0.226	0.438	0.688		154	64.387	45.5123	40.7545		154	18.8747
155	0.101	0.088	0.11		155	0.088	0.176	0.124		155	84.2369	79.031	87.5664		155	5.20589
156	0.222	0.276	0.351		156	0.519	0.802	0.97		156	38.1985	14.3765	29.8087		156	23.822
157	0.202	0.219	0.444		157	0.228	0.471	0.772		157	64.1368	45.1946	35.3879		157	18.9422
158	0.243	0.294	0.426		158	0.429	0.562	0.9		158	43.9533	32.0095	29.543		158	11.9438
159	0.232	0.354	0.611		159	0.349	0.593	0.819		159	51.543	24.7816	24.017		159	26.7614
160	0.152	0.131	0.164		160	0.356	0.366	0.355		160	57.6314	60.5242	72.423		160	-2.89287
161	0.284	0.356	0.546		161	0.465	0.737	1.003		161	37.5313	13.1851	17.6939		161	24.3462
162	0.219	0.319	0.719		162	0.289	0.498	0.569		162	57.6314	35.1072	31.5622		162	22.5241
163	0.173	0.197	0.26		163	0.319	0.444	0.416		163	58.9658	49.0866	64.0808		163	9.87923
164	0.217	0.322	0.479		164	0.261	0.698	0.764		164	60.1334	18.9833	33.9532		164	41.1501
165	0.144	0.18	0.172		165	0.245	0.269	0.258		165	67.5563	64.3368	77.152		165	3.21952
166	0.211	0.19	0.224		166	0.313	0.469	0.427		166	56.2969	47.6569	65.4091		166	8.64004
167	0.255	0.268	0.275		167	0.238	0.437	0.727		167	58.8824	44.0032	46.7588		167	14.8792
168	0.202	0.236	0.385		168	0.257	0.469	0.649		168	61.7181	44.0032	45.0584		168	17.7149
169	0.36	0.361	0.395		169	0.584	0.798	0.835		169	21.2677	7.94281	34.644		169	13.3249
170	0.175	0.196	0.538		170	0.286	0.47	0.729		170	61.5513	47.1009	32.678		170	14.4504
171	0.166	0.182	0.339		171	0.227	0.525	0.751		171	67.2227	43.8443	42.0829		171	23.3784
172	0.21	0.229	0.462		172	0.233	0.503	0.533		172	63.0525	41.8586	47.1307		172	21.1939
173	0.204	0.202	0.425		173	0.288	0.521	0.799		173	58.9658	42.5735	34.9628		173	16.3923
174	0.23	0.358	0.46		174	0.266	0.539	0.967		174	58.6322	28.753	24.1764		174	29.8792
175	0.235	0.378	0.612		175	0.333	0.58	0.725		175	52.6272	23.9079	28.9586		175	28.7193
176	0.441	0.572	0.867		176	0.862	1.097	1.242		176	-8.67389	-32.5655	-12.0616		176	23.8916
177	0.329	0.38	0.689		177	0.517	0.738	0.985		177	29.4412	11.1994	11.0521		177	18.2418
178	0.273	0.361	0.642		178	0.325	0.419	0.61		178	50.1251	38.0461	33.475		178	12.079
179	0.259	0.297	0.426		179	0.176	0.559	0.679		179	63.7198	32.0095	41.2859		179	31.7102
180	0.23	0.224	0.398		180	0.233	0.452	0.665		180	61.3845	46.3066	43.5175		180	15.0779
181	0.242	0.225	0.298		181	0.248	0.362	0.701		181	59.1326	53.3757	46.9182		181	5.75692
182	0.219	0.27	0.398		182	0.2	0.411	0.651		182	65.0542	45.9095	44.2614		182	19.1448
183	0.217	0.226	0.353		183	0.229	0.533	0.744		183	62.8023	39.7141	41.7109		183	23.0883
184	0.175	0.206	0.42		184	0.249	0.564	0.733		184	64.6372	38.8403	38.7354		184	25.7968
185	0.261	0.235	0.377		185	0.194	0.532	0.735		185	62.0517	39.0786	40.9139		185	22.9731
186	0.199	0.217	0.432		186	0.234	0.463	0.94		186	63.8866	45.9889	27.0988		186	17.8977
187	0.172	0.187	0.377		187	0.258	0.513	0.685		187	64.1368	44.4003	43.5707		187	19.7365
188	0.183	0.229	0.541		188	0.287	0.452	0.662		188	60.8007	45.9095	36.0786		188	14.8912
189	0.363	0.311	0.439		189	0.485	0.842	0.98		189	29.2744	8.41938	24.6015		189	20.855
190	0.206	0.286	0.337		190	0.432	0.494	0.745		190	46.789	38.0461	42.508		190	8.74292
191	0.211	0.371	0.533		191	0.334	0.58	0.717		191	54.5455	24.4639	33.5813		191	30.0816
192	0.31	0.454	0.711		192	0.588	0.816	1.047		192	25.1043	-0.873709	6.58874		192	25.978
193	0.265	0.392	0.567		193	0.452	0.769	0.976		193	40.2002	7.78396	18.0128		193	32.4162
194	0.278	0.324	0.609		194	0.241	0.491	0.587		194	56.7139	35.2661	36.4506		194	21.4478
195	0.262	0.3	0.517		195	0.178	0.402	0.657		195	63.3028	44.2415	37.6196		195	19.0613
196	0.214	0.228	0.436		196	0.211	0.507	0.646		196	64.5538	41.6203	42.508		196	22.9335
197	0.204	0.182	0.297		197	0.259	0.455	0.727		197	61.3845	49.4043	45.5898		197	11.9802
198	0.21	0.241	0.405		198	0.242	0.439	0.635		198	62.3019	45.9889	44.7396		198	16.313
199	0.219	0.227	0.282		199	0.166	0.422	0.687		199	67.8899	48.4512	48.5122		199	19.4388
200	0.178	0.177	0.377		200	0.222	0.386	0.591		200	66.6389	55.282	48.5654		200	11.3569
201	0.235	0.225	0.401		201	0.235	0.486	0.648		201	60.8007	43.5266	44.2614		201	17.2741
202	0.146	0.24	0.548		202	0.286	0.436	0.641		202	63.97	46.3066	36.8225		202	17.6634
203	0.247	0.249	0.378		203	0.316	0.548	0.634		203	53.0442	36.6958	46.2274		203	16.3484
204	0.226	0.262	0.451		204	0.684	0.749	0.96		204	24.1034	19.6982	25.0266		204	4.40525
205	0.224	0.198	0.329		205	0.258	0.528	0.791		205	59.7998	42.3352	40.4888		205	17.4646
206	0.255	0.316	0.526		206	0.292	0.462	0.802		206	54.3786	38.2049	29.4368		206	16.1737
207	0.25	0.334	0.628		207	0.357	0.564	0.832		207	49.3745	28.6736	22.423		207	20.7009
208	0.116	0.276	0.138		208	0.25	0.555	0.592		208	69.4746	33.9952	61.2115		208	35.4793
209	0.27	0.388	0.656		209	0.492	0.78	0.999		209	36.447	7.22796	12.0616		209	29.2191
210	0.246	0.312	0.65		210	0.229	0.485	0.473		210	60.3837	36.6958	40.3294		210	23.6879
211	0.275	0.261	0.433		211	0.214	0.476	0.634		211	59.216	41.4615	43.305		211	17.7545
212	0.28	0.243	0.427		212	0.182	0.365	0.582		212	61.4679	51.7077	46.3868		212	9.76019
213	0.225	0.204	0.341		213	0.219	0.558	0.645		213	62.9691	39.4758	47.6089		213	23.4934
214	0.201	0.328	0.412		214	0.198	0.537	0.543		214	66.7223	31.2947	49.2561		214	35.4276
215	0.207	0.203	0.268		215	0.229	0.428	0.674		215	63.6364	49.8809	49.9469		215	13.7555
216	0.169	0.257	0.322		216	0.216	0.425	0.516		216	67.8899	45.83	55.4729		216	22.0599
217	0.241	0.248	0.419		217	0.25	0.486	0.602		217	59.0492	41.6998	45.7492		217	17.3494
218	0.201	0.311	0.489		218	0.295	0.534	0.701		218	58.6322	32.8832	36.7694		218	25.749
219	0.248	0.277	0.442		219	0.346	0.554	0.619		219	50.4587	33.9952	43.6238		219	16.4635
220	0.233	0.316	0.486		220	0.292	0.419	0.738		220	56.2135	41.6203	34.9628		220	14.5932
221	0.246	0.233	0.389		221	0.285	0.531	0.751		221	55.7131	39.3169	39.4261		221	16.3962
222	0.329	0.348	0.546		222	0.359	0.545	0.997		222	42.6188	29.0707	18.0128		222	13.5482
223	0.334	0.421	0.58		223	0.459	0.768	0.995		223	33.8616	5.55997	16.3124		223	28.3016
224	0.219	0.209	0.24		224	0.41	0.425	0.389		224	47.5396	49.6426	66.5781		224	-2.10296
225	0.337	0.528	0.67		225	0.641	0.904	1.114		225	18.432	-13.7411	5.20723		225	32.1731
226	0.308	0.371	0.682		226	0.41	0.417	0.657		226	40.1168	37.4106	28.8523		226	2.70612
227	0.27	0.301	0.367		227	0.244	0.456	0.657		227	57.1309	39.8729	45.5898		227	17.258
228	0.299	0.328	0.297		228	0.257	0.137	0.211		228	53.628	63.0659	73.0074		228	-9.4379
229	0.166	0.226	0.31		229	0.27	0.486	0.667		229	63.6364	43.4472	48.0871		229	20.1892
230	0.144	0.28	0.419		230	0.222	0.466	0.511		230	69.4746	40.7466	50.5845		230	28.7279
231	0.212	0.186	0.32		231	0.208	0.468	0.816		231	64.9708	48.054	39.6387		231	16.9168
232	0.175	0.249	0.294		232	0.385	0.467	0.552		232	53.2944	43.1295	55.0478		232	10.1649
233	0.248	0.232	0.408		233	0.189	0.503	0.57		233	63.553	41.6203	48.034		233	21.9326
234	0.175	0.285	0.453		234	0.255	0.429	0.613		234	64.1368	43.2883	43.3581		234	20.8485
235	0.217	0.2	0.356		235	0.223	0.424	0.611		235	63.3028	50.4369	48.6185		235	12.8659
236	0.214	0.268	0.56		236	0.375	0.718	0.839		236	50.8757	21.6839	25.6642		236	29.1919
237	0.214	0.343	0.438		237	0.309	0.769	0.817		237	56.3803	11.6759	33.3156		237	44.7044
238	0.268	0.326	0.529		238	0.241	0.472	0.787		238	57.548	36.6164	30.0744		238	20.9316
239	0.234	0.359	0.513		239	0.377	0.53	0.712		239	49.0409	29.3884	34.9097		239	19.6525
240	0.301	0.433	0.726		240	0.561	0.791	1.002		240	28.1068	2.77998	8.18278		240	25.3268
241	0.297	0.388	0.603		241	0.569	0.757	1.022		241	27.7731	9.05481	13.6557		241	18.7183
242	0.165	0.172	0.137		242	0.152	0.135	0.139		242	73.5613	75.6156	85.3348		242	-2.05427
243	0.28	0.257	0.459		243	0.257	0.474	0.616		243	55.2127	41.938	42.8799		243	13.2746
244	0.239	0.286	0.318		244	0.219	0.575	0.637		244	61.8015	31.6124	49.2561		244	30.1891
245	0.227	0.166	0.202		245	0.242	0.385	0.4		245	60.8841	56.2351	68.0128		245	4.64896
246	0.198	0.262	0.398		246	0.241	0.461	0.691		246	63.3862	42.5735	42.136		246	20.8127
247	0.223	0.22	0.324		247	0.253	0.516	0.66		247	60.3003	41.5409	47.7152		247	18.7593
248	0.166	0.245	0.37		248	0.247	0.407	0.596		248	65.5546	48.2129	48.6716		248	17.3418
249	0.199	0.218	0.288		249	0.206	0.497	0.613		249	66.2219	43.2089	52.1254		249	23.013
250	0.191	0.237	0.33		250	0.333	0.403	0.648		250	56.2969	49.166	48.034		250	7.13091
251	0.216	0.231	0.331		251	0.19	0.364	0.898		251	66.1384	52.7403	34.6971		251	13.3982
252	0.245	0.258	0.414		252	0.269	0.46	0.702		252	57.1309	42.9706	40.7014		252	14.1603
253	0.293	0.243	0.313		253	0.222	0.515	0.719		253	57.0475	39.7935	45.1647		253	17.2541
254	0.243	0.283	0.475		254	0.277	0.518	0.751		254	56.6305	36.3781	34.8565		254	20.2524
255	0.308	0.357	0.552		255	0.4	0.603	0.803		255	40.9508	23.749	28.0021		255	17.2018
256	0.183	0.233	0.172		256	0.274	0.23	0.261		256	61.8849	63.2248	76.9926		256	-1.33988
257	0.302	0.385	0.604		257	0.511	0.692	1.001		257	32.1935	14.4559	14.7184		257	17.7376
258	0.221	0.3	0.344		258	0.557	0.549	0.588		258	35.1126	32.5655	50.4782		258	2.54707
259	0.257	0.25	0.467		259	0.307	0.511	0.577		259	52.9608	39.5552	44.5271		259	13.4056
260	0.247	0.304	0.274		260	0.346	0.477	0.482		260	50.5421	37.9666	59.83		260	12.5755
261	0.21	0.223	0.32		261	0.202	0.433	0.575		261	65.638	47.8952	52.4442		261	17.7429
262	0.202	0.277	0.449		262	0.22	0.424	0.511		262	64.804	44.3209	48.9904		262	20.4831
263	0.266	0.208	0.299		263	0.206	0.385	0.655		263	60.6339	52.8991	49.3092		263	7.73474
264	0.232	0.299	0.391		264	0.238	0.479	0.638		264	60.8007	38.2049	45.3241		264	22.5957
265	0.245	0.253	0.323		265	0.258	0.473	0.62		265	58.0484	42.3352	49.8937		265	15.7132
266	0.21	0.345	0.392		266	0.252	0.451	1.012		266	61.4679	36.7752	25.3985		266	24.6927
267	0.204	0.216	0.301		267	0.264	0.533	0.638		267	60.9675	40.5083	50.1063		267	20.4591
268	0.222	0.293	0.457		268	0.281	0.437	0.697		268	58.0484	42.0175	38.6823		268	16.0309
269	0.241	0.255	0.417		269	0.223	0.463	0.589		269	61.3011	42.9706	46.5462		269	18.3305
270	0.3	0.282	0.517		270	0.29	0.477	0.762		270	50.7923	39.7141	32.0404		270	11.0783
271	0.279	0.339	0.599		271	0.314	0.577	0.765		271	50.5421	27.2438	27.5239		271	23.2983
272	0.332	0.479	0.621		272	0.713	0.895	1.108		272	12.844	-9.13423	8.12965		272	21.9783
273	0.311	0.394	0.637		273	0.569	0.774	1.065		273	26.6055	7.22796	9.56429		273	19.3775
274	0.234	0.36	0.677		274	0.275	0.52	0.644		274	57.548	30.1033	29.8087		274	27.4447
275	0.251	0.261	0.477		275	0.279	0.476	0.57		275	55.7965	41.4615	44.3677		275	14.335
276	0.235	0.255	0.516		276	0.284	0.403	0.665		276	56.7139	47.7363	37.2476		276	8.97763
277	0.274	0.211	0.301		277	0.47	0.51	0.587		277	37.9483	42.7323	52.8162		277	-4.78404
278	0.106	0.092	0.111		278	0.094	0.072	0.083		278	83.3194	86.9738	89.6918		278	-3.65436
279	0.285	0.213	0.305		279	0.195	0.453	0.592		279	59.9666	47.1009	52.3379		279	12.8658
280	0.285	0.263	0.431		280	0.236	0.402	0.48		280	56.5471	47.1803	51.594		280	9.36682
281	0.269	0.259	0.318		281	0.227	0.548	0.774		281	58.6322	35.9015	41.9766		281	22.7307
282	0.227	0.274	0.405		282	0.223	0.423	0.48		282	62.4687	44.6386	52.9756		282	17.8301
283	0.227	0.172	0.337		283	0.238	0.425	0.617		283	61.2177	52.5814	49.3092		283	8.63627
284	0.243	0.245	0.402		284	0.378	0.54	0.659		284	48.2068	37.6489	43.6238		284	10.5579
285	0.227	0.288	0.437		285	0.305	0.447	0.63		285	55.6297	41.6203	43.305		285	14.0094
286	0.204	0.324	0.481		286	0.235	0.513	0.27		286	63.3862	33.5187	60.0956		286	29.8675
287	0.212	0.309	0.636		287	0.363	0.613	0.823		287	52.0434	26.7673	22.4761		287	25.2761
288	0.282	0.434	0.712		288	0.651	0.832	1.061		288	22.1852	-0.555997	5.79171		288	22.7412
289	0.329	0.388	0.667		289	0.54	0.748	0.977		289	27.5229	9.76966	12.6461		289	17.7533
290	0.254	0.347	0.652		290	0.336	0.546	0.754		290	50.7923	29.0707	25.2922		290	21.7216
291	0.247	0.285	0.441		291	0.211	0.387	0.43		291	61.8015	46.6243	53.7194		291	15.1772
292	0.228	0.32	0.529		292	0.215	0.387	0.614		292	63.0525	43.8443	39.2667		292	19.2082
293	0.264	0.222	0.342		293	0.2	0.43	0.549		293	61.3011	48.2129	52.6567		293	13.0882
294	0.187	0.264	0.337		294	0.192	0.326	0.41		294	68.3903	53.1374	60.3082		294	15.2529
295	0.255	0.251	0.315		295	0.271	0.451	0.595		295	56.1301	44.2415	51.6472		295	11.8886
296	0.313	0.288	0.567		296	0.203	0.434	0.6		296	56.9641	42.6529	37.9915		296	14.3112
297	0.275	0.266	0.318		297	0.223	0.516	0.587		297	58.4654	37.8872	51.9129		297	20.5782
298	0.205	0.251	0.424		298	0.239	0.452	0.705		298	62.9691	44.162	40.0106		298	18.8071
299	0.292	0.215	0.314		299	0.167	0.457	0.676		299	61.7181	46.6243	47.3964		299	15.0938
300	0.281	0.231	0.429		300	0.279	0.453	0.638		300	53.2944	45.6712	43.305		300	7.62324
301	0.282	0.268	0.382		301	0.252	0.452	0.638		301	55.4629	42.8118	45.8023		301	12.6511
302	0.233	0.286	0.693		302	0.377	0.481	0.775		302	49.1243	39.0786	21.9979		302	10.0456
303	0.243	0.302	0.598		303	0.321	0.523	0.704		303	52.9608	34.4718	30.8183		303	18.489
304	0.31	0.448	0.736		304	0.514	0.78	0.982		304	31.2761	2.46227	8.71413		304	28.8138
305	0.325	0.463	0.665		305	0.568	0.768	1.014		305	25.5213	2.22399	10.7864		305	23.2973
306	0.257	0.301	0.363		306	0.262	0.454	0.566		306	56.7139	40.0318	50.6376		306	16.6822
307	0.157	0.21	0.246		307	0.328	0.413	0.362		307	59.5496	50.5163	67.6939		307	9.03334
308	0.254	0.273	0.482		308	0.269	0.483	0.686		308	56.3803	39.9523	37.9384		308	16.428
309	0.237	0.356	0.413		309	0.329	0.614	0.711		309	52.794	22.9547	40.2763		309	29.8393
310	0.332	0.475	0.664		310	0.498	0.593	0.739		310	30.7756	15.1708	25.4516		310	15.6049
311	0.197	0.289	0.268		311	0.127	0.437	0.22		311	72.9775	42.3352	74.0701		311	30.6423
312	0.262	0.24	0.414		312	0.224	0.464	0.588		312	59.4662	44.0826	46.7588		312	15.3836
313	0.231	0.301	0.292		313	0.246	0.496	0.584		313	60.2168	36.6958	53.4538		313	23.5211
314	0.173	0.147	0.16		314	0.305	0.335	0.371		314	60.1334	61.7156	71.7853		314	-1.5822
315	0.276	0.281	0.35		315	0.376	0.554	0.504		315	45.6214	33.6775	54.6227		315	11.9438
316	0.267	0.263	0.498		316	0.34	0.465	0.782		316	49.3745	42.1763	31.9872		316	7.19815
317	0.118	0.109	0.149		317	0.142	0.146	0.139		317	78.3153	79.7458	84.6971		317	-1.43057
318	0.242	0.258	0.566		318	0.24	0.49	0.745		318	59.7998	40.5878	30.3401		318	19.2121
319	0.245	0.331	0.673		319	0.308	0.486	0.59		319	53.8782	35.1072	32.8905		319	18.771
320	0.309	0.415	0.727		320	0.508	0.741	0.954		320	31.8599	8.1811	10.6801		320	23.6788
321	0.326	0.402	0.665		321	0.499	0.814	1.094		321	31.1927	3.41541	6.5356		321	27.7773
322	0.318	0.317	0.521		322	0.367	0.696	0.975		322	42.8691	19.5393	20.5101		322	23.3297
323	0.212	0.317	0.491		323	0.34	0.575	0.891		323	53.9616	29.1501	26.5675		323	24.8115
324	0.212	0.195	0.537		324	0.346	0.565	0.999		324	53.4612	39.6346	18.3847		324	13.8266
325	0.28	0.255	0.523		325	0.49	0.857	0.956		325	35.7798	11.6759	21.4134		325	24.1039
326	0.203	0.254	0.501		326	0.287	0.582	0.854		326	59.1326	33.5981	28.0021		326	25.5345
327	0.205	0.218	0.501		327	0.382	0.601	0.939		327	51.0425	34.9484	23.4857		327	16.0942
328	0.194	0.274	0.437		328	0.304	0.591	0.733		328	58.4654	31.2947	37.8321		328	27.1707
329	0.113	0.111	0.137		329	0.119	0.107	0.112		329	80.6505	82.6847	86.7694		329	-2.03413
330	0.245	0.216	0.521		330	0.279	0.503	0.745		330	56.2969	42.8912	32.7311		330	13.4057
331	0.242	0.251	0.493		331	0.445	0.619	1.007		331	42.7023	30.8975	20.2976		331	11.8047
332	0.115	0.11	0.132		332	0.107	0.089	0.098		332	81.4846	84.1938	87.779		332	-2.70923
333	0.311	0.323	0.518		333	0.416	0.653	0.935		333	39.3661	22.4782	22.7949		333	16.888
334	0.255	0.31	0.582		334	0.279	0.623	0.819		334	55.4629	25.8936	25.5579		334	29.5693
335	0.285	0.349	0.616		335	0.26	0.569	0.868		335	54.5455	27.085	21.1477		335	27.4605
336	0.135	0.147	0.178		336	0.126	0.115	0.12		336	78.2319	79.1898	84.1658		336	-0.957973
337	0.32	0.377	0.681		337	0.851	1.02	1.229		337	2.33528	-10.9611	-1.48778		337	13.2964
338	0.273	0.311	0.514		338	0.359	0.652	0.917		338	47.2894	23.5107	23.9639		338	23.7787
339	0.233	0.28	0.508		339	0.329	0.573	0.765		339	53.1276	32.2478	32.3592		339	20.8798
340	0.187	0.24	0.437		340	0.321	0.561	0.677		340	57.6314	36.3781	40.8077		340	21.2533
341	0.178	0.237	0.448		341	0.448	0.625	0.985		341	47.7898	31.533	23.8576		341	16.2569
342	0.193	0.237	0.396		342	0.278	0.58	0.969		342	60.7173	35.1072	27.4708		342	25.61
343	0.236	0.209	0.354		343	0.239	0.568	0.657		343	60.3837	38.2844	46.2806		343	22.0993
344	0.211	0.246	0.408		344	0.359	0.515	0.837		344	52.4604	39.5552	33.847		344	12.9052
345	0.098	0.18	0.313		345	0.094	0.079	0.075		345	83.9867	79.4281	79.3836		345	4.55854
346	0.212	0.272	0.514		346	0.228	0.565	0.895		346	63.3028	33.5187	25.1328		346	29.7841
347	0.262	0.375	0.839		347	0.328	0.763	0.812		347	50.7923	9.6108	12.2742		347	41.1815
348	0.375	0.47	0.696		348	0.837	1.057	1.341		348	-1.08424	-21.2867	-8.23592		348	20.2025
349	0.279	0.325	0.492		349	0.293	0.535	0.807		349	52.2936	31.6918	30.9777		349	20.6018
350	0.273	0.337	0.512		350	0.646	0.634	0.76		350	23.3528	22.8753	32.4123		350	0.477496
351	0.256	0.339	0.742		351	0.292	0.638	0.724		351	54.2952	22.3987	22.1041		351	31.8965
352	0.392	0.432	0.772		352	0.519	0.872	0.903		352	24.02	-3.57427	10.9989		352	27.5943
353	0.266	0.356	0.691		353	0.388	0.673	0.86		353	45.4545	18.2685	17.5877		353	27.1861
354	0.297	0.359	0.517		354	0.492	0.705	1.016		354	34.1952	15.4885	18.5441		354	18.7067
355	0.3	0.273	0.341		355	0.578	0.63	0.964		355	26.7723	28.2764	30.6589		355	-1.5041
356	0.141	0.256	0.481		356	0.307	0.509	0.866		356	62.6355	39.2375	28.4272		356	23.398
357	0.187	0.278	0.489		357	0.252	0.518	0.868		357	63.3862	36.7752	27.8959		357	26.6109
358	0.23	0.244	0.354		358	0.335	0.56	0.838		358	52.8774	36.1398	36.6631		358	16.7376
359	0.221	0.234	0.387		359	0.264	0.643	0.695		359	59.5496	30.3415	42.508		359	29.2081
360	0.218	0.229	0.373		360	0.288	0.62	0.867		360	57.7982	32.5655	34.1126		360	25.2326
361	0.191	0.203	0.389		361	0.277	0.485	0.908		361	60.9675	45.3535	31.084		361	15.614
362	0.309	0.177	0.364		362	0.271	0.488	0.77		362	51.6264	47.1803	39.745		362	4.44605
363	0.188	0.2	0.504		363	0.23	0.508	0.716		363	65.1376	43.7649	35.1753		363	21.3727
364	0.173	0.245	0.486		364	0.311	0.539	0.777		364	59.633	37.7284	32.8905		364	21.9047
365	0.306	0.276	0.54		365	0.252	0.511	0.841		365	53.4612	37.4901	26.6206		365	15.9711
366	0.252	0.402	0.444		366	0.58	0.582	0.651		366	30.6088	21.8427	41.8172		366	8.76611
367	0.28	0.351	0.607		367	0.476	0.63	0.908		367	36.9475	22.081	19.5005		367	14.8664
368	0.388	0.445	0.536		368	0.683	1.001	1.087		368	10.6756	-14.8531	13.762		368	25.5286
369	0.313	0.32	0.644		369	0.479	0.801	0.923		369	33.945	10.9611	16.7375		369	22.9839
370	0.251	0.331	0.662		370	0.311	0.559	1.005		370	53.1276	29.309	11.424		370	23.8186
371	0.228	0.252	0.481		371	0.375	0.5	0.866		371	49.7081	40.2701	28.4272		371	9.43803
372	0.151	0.246	0.358		372	0.465	0.526	0.807		372	48.6239	38.6815	38.0978		372	9.94236
373	0.239	0.264	0.364		373	0.546	0.77	1.023		373	34.5288	17.8713	26.3018		373	16.6574
374	0.174	0.244	0.445		374	0.365	0.551	0.812		374	55.0459	36.8546	33.2094		374	18.1912
375	0.205	0.267	0.302		375	0.381	0.654	0.893		375	51.1259	26.8467	36.5037		375	24.2792
376	0.184	0.19	0.318		376	0.321	0.588	0.795		376	57.8816	38.2049	40.8608		376	19.6766
377	0.089	0.08	0.1		377	0.089	0.068	0.142		377	85.1543	88.2446	87.1413		377	-3.09034
378	0.208	0.205	0.374		378	0.291	0.519	0.78		378	58.382	42.494	38.6823		378	15.8879
379	0.245	0.236	0.429		379	0.347	0.526	0.827		379	50.6255	39.4758	33.2625		379	11.1497
380	0.209	0.265	0.531		380	0.292	0.549	0.739		380	58.2152	35.3455	32.5186		380	22.8697
381	0.15	0.298	0.49		381	0.28	0.511	0.702		381	64.1368	35.7427	36.6631		381	28.3941
382	0.26	0.325	0.483		382	0.336	0.548	0.785		382	50.2919	30.6593	32.6249		382	19.6327
383	0.273	0.328	0.656		383	0.313	0.62	0.92		383	51.1259	24.7021	16.2593		383	26.4238
384	0.336	0.38	0.712		384	0.545	0.82	0.887		384	26.5221	4.68626	15.0372		384	21.8358
385	0.312	0.329	0.558		385	0.507	0.76	1.044		385	31.6931	13.5028	14.8778		385	18.1903
386	0.242	0.303	0.562		386	0.477	0.544	1.081		386	40.0334	32.7244	12.6993		386	7.30898
387	0.185	0.302	0.512		387	0.312	0.493	0.806		387	58.5488	36.8546	29.9681		387	21.6941
388	0.247	0.279	0.45		388	0.6	0.701	1.046		388	29.3578	22.1604	20.5101		388	7.19735
389	0.257	0.273	0.368		389	0.232	0.483	0.741		389	59.216	39.9523	41.0733		389	19.2637
390	0.311	0.243	0.499		390	0.379	0.612	1.023		390	42.452	32.089	19.1286		390	10.3631
391	0.256	0.242	0.358		391	0.224	0.415	0.727		391	59.9666	47.8157	42.3486		391	12.1509
392	0.255	0.232	0.416		392	0.4	0.623	0.825		392	45.3711	32.089	34.0595		392	13.2822
393	0.259	0.209	0.446		393	0.241	0.428	0.736		393	58.2986	49.4043	37.1945		393	8.89429
394	0.203	0.236	0.368		394	0.271	0.547	0.826		394	60.4671	37.8078	36.5569		394	22.6593
395	0.219	0.219	0.321		395	0.359	0.66	1.028		395	51.7932	30.1827	28.3209		395	21.6105
396	0.183	0.214	0.451		396	0.402	0.555	0.807		396	51.2093	38.9198	33.1562		396	12.2896
397	0.275	0.279	0.412		397	0.265	0.438	0.777		397	54.9625	43.05	36.8225		397	11.9124
398	0.232	0.279	0.316		398	0.661	0.609	0.84		398	25.5213	29.4678	38.576		398	-3.94656
399	0.304	0.424	0.65		399	0.567	0.748	0.942		399	27.3561	6.91025	15.4091		399	20.4459
400	0.365	0.361	0.692		400	0.526	0.854	0.986		400	25.6881	3.49484	10.8395		400	22.1932
401	0.299	0.156	0.234		401	0.932	0.451	0.541		401	-2.66889	51.7871	58.8204		401	-54.456
402	0.272	0.291	0.527		402	0.271	0.538	0.87		402	54.7123	34.1541	25.7705		402	20.5582
403	0.182	0.23	0.214		403	0.659	0.422	0.879		403	29.8582	48.2129	41.9235		403	-18.3547
404	0.232	0.261	0.453		404	0.353	0.491	0.657		404	51.2093	40.2701	41.0202		404	10.9393
405	0.165	0.262	0.33		405	0.337	0.547	0.912		405	58.1318	35.7427	34.0064		405	22.3891
406	0.173	0.252	0.466		406	0.371	0.627	0.879		406	54.6289	30.1827	28.5335		406	24.4462
407	0.207	0.231	0.412		407	0.293	0.549	0.771		407	58.2986	38.0461	37.1413		407	20.2525
408	0.189	0.236	0.499		408	0.267	0.427	0.841		408	61.9683	47.3392	28.7991		408	14.6291
409	0.232	0.226	0.317		409	0.639	0.694	1.075		409	27.3561	26.9261	26.0361		409	0.429998
410	0.176	0.183	0.384		410	0.223	0.47	0.737		410	66.7223	48.1334	40.4357		410	18.5888
411	0.284	0.276	0.435		411	0.328	0.649	0.86		411	48.9575	26.529	31.1902		411	22.4285
412	0.14	0.237	0.461		412	0.231	0.505	0.727		412	69.0575	41.0643	36.8757		412	27.9932
413	0.25	0.355	0.598		413	0.341	0.55	0.834		413	50.7089	28.1176	23.9107		413	22.5914
414	0.237	0.302	0.546		414	0.298	0.53	0.797		414	55.3795	33.9158	28.6397		414	21.4637
415	0.195	0.202	0.312		415	0.523	0.513	0.974		415	40.1168	43.2089	31.6684		415	-3.09213
416	0.34	0.417	0.644		416	0.491	0.832	1.09		416	30.6922	0.794281	7.86397		416	29.898
417	0.26	0.193	0.369		417	0.541	0.721	1.094		417	33.1943	27.4027	22.2635		417	5.79163
418	0.248	0.348	0.507		418	0.313	0.532	0.98		418	53.211	30.1033	20.9883		418	23.1078
419	0.19	0.28	0.389		419	0.233	0.406	0.774		419	64.7206	45.5123	38.204		419	19.2083
420	0.171	0.123	0.14		420	0.145	0.104	0.133		420	73.6447	81.9698	85.4942		420	-8.32511
421	0.277	0.263	0.404		421	0.189	0.367	0.771		421	61.1343	49.9603	37.5664		421	11.174
422	0.174	0.275	0.383		422	0.324	0.587	0.907		422	58.4654	31.533	31.4559		422	26.9324
423	0.165	0.224	0.444		423	0.23	0.398	0.949		423	67.0559	50.5957	25.983		423	16.4602
424	0.178	0.251	0.399		424	0.281	0.738	0.839		424	61.7181	21.4456	34.2189		424	40.2725
425	0.202	0.214	0.515		425	0.357	0.704	1.019		425	53.3778	27.085	18.491		425	26.2928
426	0.204	0.21	0.489		426	0.273	0.545	0.66		426	60.2168	40.0318	38.9479		426	20.1851
427	0.212	0.256	0.419		427	0.198	0.477	0.667		427	65.8048	41.7792	42.2954		427	24.0256
428	0.174	0.185	0.241		428	0.669	0.737	0.757		428	29.6914	26.7673	46.9713		428	2.92413
429	0.195	0.266	0.409		429	0.293	0.52	0.723		429	59.2994	37.5695	39.8512		429	21.7299
430	0.258	0.328	0.646		430	0.311	0.568	0.703		430	52.5438	28.8324	28.3209		430	23.7114
431	0.28	0.33	0.557		431	0.296	0.402	0.844		431	51.96	41.8586	25.5579		431	10.1013
432	0.343	0.419	0.654		432	0.668	0.964	1.184		432	15.6797	-9.84909	2.33794		432	25.5288
433	0.343	0.367	0.68		433	0.434	0.704	1.007		433	35.196	14.9325	10.3613		433	20.2635
434	0.276	0.301	0.333		434	0.268	0.472	0.869		434	54.6289	38.6021	36.1318		434	16.0268
435	0.226	0.274	0.497		435	0.288	0.483	0.773		435	57.1309	39.8729	32.5186		435	17.258
436	0.206	0.233	0.455		436	0.31	0.529	0.761		436	56.9641	39.4758	35.3879		436	17.4884
437	0.321	0.294	0.567		437	0.359	0.616	0.886		437	43.2861	27.7204	22.7949		437	15.5657
438	0.209	0.194	0.416		438	0.256	0.495	0.894		438	61.2177	45.274	30.3932		438	15.9437
439	0.196	0.219	0.343		439	0.553	0.537	0.863		439	37.5313	39.9523	35.9192		439	-2.42107
440	0.262	0.231	0.427		440	0.305	0.584	0.694		440	52.7106	35.2661	40.4357		440	17.4445
441	0.222	0.262	0.457		441	0.242	0.512	0.717		441	61.3011	38.5226	37.6196		441	22.7784
442	0.14	0.231	0.467		442	0.197	0.558	0.805		442	71.8932	37.3312	32.4123		442	34.562
443	0.232	0.252	0.424		443	0.248	0.511	0.796		443	59.9666	39.3963	35.1753		443	20.5703
444	0.187	0.302	0.502		444	0.317	0.539	0.687		444	57.965	33.201	36.8225		444	24.764
445	0.25	0.297	0.511		445	0.335	0.666	0.747		445	51.2093	23.5107	33.1562		445	27.6986
446	0.271	0.292	0.486		446	0.271	0.518	0.525		446	54.7957	35.6632	46.2806		446	19.1324
447	0.235	0.426	0.653		447	0.423	0.773	1.082		447	45.1209	4.76569	7.81084		447	40.3552
448	0.335	0.438	0.685		448	0.45	0.831	1.063		448	34.5288	-0.794281	7.12009		448	35.3231
449	0.345	0.389	0.618		449	0.568	0.898	0.997		449	23.8532	-2.22399	14.187		449	26.0772
450	0.249	0.166	0.168		450	0.327	0.307	0.49		450	51.96	62.4305	65.0372		450	-10.4705
451	0.209	0.272	0.457		451	0.339	0.496	1.071		451	54.2952	38.9992	18.8098		451	15.296
452	0.228	0.193	0.39		452	0.374	0.619	0.823		452	49.7915	35.5044	35.5473		452	14.2871
453	0.167	0.271	0.405		453	0.256	0.446	0.616		453	64.7206	43.05	45.7492		453	21.6706
454	0.16	0.154	0.18		454	0.303	0.328	0.327		454	61.3845	61.7156	73.0606		454	-0.33116
455	0.216	0.242	0.352		455	0.266	0.42	0.719		455	59.7998	47.4186	43.0925		455	12.3812
456	0.192	0.181	0.481		456	0.323	0.546	0.694		456	57.0475	42.2558	37.5664		456	14.7918
457	0.2	0.252	0.468		457	0.363	0.33	0.775		457	53.0442	53.7728	33.9532		457	-0.728632
458	0.111	0.126	0.146		458	0.154	0.128	0.147		458	77.8982	79.8253	84.4315		458	-1.92701
459	0.221	0.198	0.492		459	0.238	0.468	0.729		459	61.7181	47.1009	35.1222		459	14.6172
460	0.211	0.24	0.456		460	0.264	0.506	0.68		460	60.3837	40.7466	39.6387		460	19.637
461	0.254	0.321	0.508		461	0.237	0.82	1.049		461	59.0492	9.37252	17.2689		461	49.6767
462	0.269	0.373	0.626		462	0.269	0.437	0.698		462	55.1293	35.6632	29.6493		462	19.466
463	0.288	0.358	0.573		463	0.265	0.493	0.618		463	53.8782	32.4067	36.7163		463	21.4716
464	0.377	0.514	0.855		464	0.552	0.942	1.105		464	22.5188	-15.6473	-4.14453		464	38.1661
465	0.384	0.462	0.709		465	0.52	0.996	1.113		465	24.6038	-15.8062	3.1881		465	40.41
466	0.189	0.273	0.297		466	0.434	0.575	0.783		466	48.04	32.645	42.6142		466	15.3951
467	0.25	0.262	0.472		467	0.377	0.479	0.794		467	47.7064	41.1438	32.7311		467	6.56266
468	0.187	0.241	0.338		468	0.502	0.822	1.131		468	42.5354	15.5679	21.9447		468	26.9675
469	0.224	0.211	0.457		469	0.307	0.561	0.854		469	55.7131	38.6815	30.3401		469	17.0316
470	0.193	0.209	0.298		470	0.337	0.515	0.852		470	55.7965	42.494	38.8948		470	13.3025
471	0.185	0.312	0.311		471	0.285	0.569	0.883		471	60.8007	30.0238	36.5569		471	30.7768
472	0.181	0.224	0.4		472	0.236	0.461	0.731		472	65.221	45.5917	39.9044		472	19.6293
473	0.186	0.272	0.517		473	0.285	0.469	0.791		473	60.7173	41.1438	30.4995		473	19.5735
474	0.29	0.284	0.506		474	0.243	0.779	0.777		474	55.5463	15.5679	31.8278		474	39.9784
475	0.235	0.266	0.486		475	0.267	0.603	0.775		475	58.1318	30.977	32.9968		475	27.1548
476	0.124	0.178	0.143		476	0.147	0.117	0.127		476	77.3978	76.5687	85.6536		476	0.829126
477	0.238	0.274	0.581		477	0.247	0.702	0.847		477	59.5496	22.4782	24.1233		477	37.0715
478	0.315	0.439	0.726		478	0.579	0.853	1.136		478	25.4379	-2.62113	1.0627		478	28.059
479	0.175	0.133	0.18		479	0.13	0.104	0.121		479	74.5621	81.1755	84.0064		479	-6.6134
480	0.333	0.42	0.722		480	0.604	0.764	0.96		480	21.8515	5.95711	10.627		480	15.8944
481	0.315	0.402	0.632		481	0.386	0.607	0.86		481	41.5346	19.857	20.7226		481	21.6776
482	0.235	0.246	0.441		482	0.361	0.528	0.795		482	50.2919	38.5226	34.3252		482	11.7693
483	0.221	0.245	0.448		483	0.258	0.445	0.792		483	60.05	45.1946	34.1126		483	14.8554
484	0.147	0.239	0.364		484	0.302	0.472	0.94		484	62.5521	43.5266	30.712		484	19.0255
485	0.172	0.218	0.411		485	0.252	0.587	0.801		485	64.6372	36.0604	35.6004		485	28.5768
486	0.163	0.197	0.361		486	0.307	0.719	0.899		486	60.8007	27.2438	33.0499		486	33.5568
487	0.221	0.208	0.288		487	0.239	0.442	0.673		487	61.6347	48.3717	48.9373		487	13.263
488	0.21	0.248	0.482		488	0.294	0.827	0.781		488	57.965	14.6148	32.8905		488	43.3502
489	0.183	0.23	0.501		489	0.29	0.482	0.701		489	60.5505	43.4472	36.1318		489	17.1033
490	0.142	0.208	0.3		490	0.361	0.454	0.712		490	58.0484	47.4186	46.2274		490	10.6298
491	0.243	0.186	0.327		491	0.424	0.507	0.769		491	44.3703	44.9563	41.7641		491	-0.586006
492	0.175	0.243	0.408		492	0.271	0.504	0.622		492	62.8023	40.6672	45.271		492	22.1351
493	0.232	0.324	0.481		493	0.222	0.434	0.711		493	62.1351	39.7935	36.6631		493	22.3416
494	0.107	0.144	0.177		494	0.147	0.136	0.146		494	78.8157	77.7601	82.8374		494	1.05555
495	0.272	0.366	0.653		495	0.365	0.558	0.917		495	46.8724	26.6084	16.5781		495	20.264
496	0.311	0.465	0.84		496	0.498	0.798	1.086		496	32.5271	-0.317712	-2.33794		496	32.8448
497	0.364	0.393	0.589		497	0.619	0.897	1.108		497	18.015	-2.46227	9.82997		497	20.4773
498	0.263	0.293	0.377		498	0.463	0.521	0.909		498	39.4495	35.3455	31.6684		498	4.10403
499	0.249	0.224	0.358		499	0.4	0.471	0.747		499	45.8716	44.7975	41.2859		499	1.0741
500	0.265	0.188	0.421		500	0.327	0.459	0.73		500	50.6255	48.61	38.8417		500	2.01551
501	0.16	0.206	0.377		501	0.301	0.767	0.861		501	61.5513	22.7164	34.2189		501	38.8349
502	0.165	0.202	0.404		502	0.246	0.43	0.686		502	65.7214	49.8014	42.0829		502	15.92
503	0.208	0.285	0.384		503	0.283	0.553	0.845		503	59.0492	33.4392	34.6971		503	25.61
504	0.183	0.227	0.416		504	0.242	0.541	0.72		504	64.5538	38.9992	39.6387		504	25.5546
505	0.184	0.22	0.471		505	0.771	0.788	1.143		505	20.3503	19.9365	14.2402		505	0.413834
506	0.217	0.24	0.42		506	0.242	0.78	0.774		506	61.7181	18.9833	36.5569		506	42.7348
507	0.183	0.23	0.46		507	0.238	0.528	0.784		507	64.8874	39.7935	33.9001		507	25.0939
508	0.158	0.239	0.475		508	0.236	0.502	0.668		508	67.1393	41.1438	39.2667		508	25.9955
509	0.28	0.272	0.52		509	0.246	0.521	0.886		509	56.1301	37.0135	25.2922		509	19.1166
510	0.25	0.352	0.574		510	0.617	0.793	0.798		510	27.6897	9.05481	27.0988		510	18.6349
511	0.288	0.34	0.583		511	0.289	0.533	0.857		511	51.8766	30.6593	23.4857		511	21.2173
512	0.292	0.418	0.736		512	0.413	0.794	1.048		512	41.201	3.73312	5.20723		512	37.4679
513	0.351	0.392	0.615		513	0.451	0.703	0.999		513	33.1109	13.0262	14.2402		513	20.0847
514	0.267	0.261	0.378		514	0.314	0.483	0.84		514	51.543	40.9055	35.2816		514	10.6375
515	0.217	0.234	0.508		515	0.315	0.458	0.915		515	55.6297	45.0357	24.3889		515	10.5939
516	0.18	0.223	0.388		516	0.291	0.513	0.756		516	60.7173	41.5409	39.2136		516	19.1764
517	0.182	0.215	0.456		517	0.417	0.521	0.999		517	50.0417	41.5409	22.6886		517	8.5008
518	0.255	0.364	0.407		518	0.475	0.729	0.917		518	39.1159	13.1851	29.6493		518	25.9309
519	0.141	0.269	0.423		519	0.37	0.552	0.761		519	57.3812	34.7895	37.0882		519	22.5916
520	0.214	0.184	0.358		520	0.263	0.435	0.822		520	60.2168	50.834	37.3007		520	9.38285
521	0.148	0.224	0.603		521	0.236	0.5	0.758		521	67.9733	42.494	27.6833		521	25.4793
522	0.155	0.1	0.142		522	0.189	0.091	0.118		522	71.3094	84.8292	86.1849		522	-13.5198
523	0.205	0.182	0.576		523	0.249	0.452	0.708		523	62.1351	49.6426	31.7747		523	12.4925
524	0.256	0.262	0.48		524	0.255	0.544	0.688		524	57.3812	35.9809	37.9384		524	21.4002
525	0.222	0.286	0.537		525	0.195	0.452	0.601		525	65.221	41.382	39.5324		525	23.839
526	0.28	0.315	0.641		526	0.313	0.549	0.795		526	50.5421	31.3741	23.6982		526	19.168
527	0.302	0.356	0.641		527	0.365	0.527	0.789		527	44.3703	29.865	24.017		527	14.5053
528	0.311	0.44	0.698		528	0.827	0.92	1.091		528	5.08757	-8.02224	4.94155		528	13.1098
529	0.356	0.415	0.66		529	0.481	0.784	1.127		529	30.1918	4.76569	5.04782		529	25.4261
530	0.258	0.3	0.511		530	0.279	0.521	0.87		530	55.2127	34.7895	26.6206		530	20.4232
531	0.207	0.249	0.548		531	0.334	0.42	0.754		531	54.8791	46.8626	30.8183		531	8.01648
532	0.22	0.249	0.381		532	0.229	0.535	0.711		532	62.5521	37.7284	41.9766		532	24.8238
533	0.162	0.291	0.493		533	0.289	0.61	0.764		533	62.3853	28.4353	33.2094		533	33.9501
534	0.163	0.308	0.433		534	0.307	0.65	0.889		534	60.8007	23.9079	29.7556		534	36.8928
535	0.176	0.197	0.485		535	0.43	0.534	0.756		535	49.4579	41.938	34.0595		535	7.51984
536	0.097	0.08	0.102		536	0.121	0.195	0.102		536	81.8182	78.1573	89.1605		536	3.66091
537	0.171	0.241	0.381		537	0.252	0.475	0.717		537	64.7206	43.1295	41.6578		537	21.5911
538	0.215	0.261	0.589		538	0.241	0.492	0.581		538	61.9683	40.1906	37.8321		538	21.7777
539	0.14	0.173	0.261		539	0.32	0.325	0.148		539	61.6347	60.4448	78.2678		539	1.1899
540	0.197	0.198	0.255		540	0.434	0.678	0.756		540	47.3728	30.421	46.2806		540	16.9518
541	0.268	0.259	0.664		541	0.376	0.763	0.797		541	46.2886	18.8245	22.3698		541	27.4641
542	0.244	0.325	0.548		542	0.273	0.509	0.605		542	56.8807	33.7569	38.7354		542	23.1238
543	0.26	0.352	0.565		543	0.367	0.57	0.983		543	47.7064	26.7673	17.7471		543	20.9391
544	0.286	0.44	0.757		544	0.494	0.752	1.032		544	34.9458	5.32168	4.94155		544	29.6241
545	0.332	0.421	0.654		545	0.407	0.71	0.993		545	38.3653	10.1668	12.4867		545	28.1985
546	0.242	0.311	0.41		546	0.518	0.605	1.074		546	36.6138	27.2438	21.1477		546	9.37
547	0.127	0.105	0.138		547	0.123	0.087	0.103		547	79.1493	84.7498	87.1945		547	-5.60051
548	0.213	0.198	0.544		548	0.357	0.504	0.837		548	52.4604	44.2415	26.6206		548	8.21892
549	0.16	0.245	0.371		549	0.229	0.485	0.767		549	67.5563	42.0175	39.5324		549	25.5388
550	0.174	0.177	0.219		550	0.227	0.255	0.313		550	66.5555	65.6871	71.7322		550	0.86841
551	0.141	0.265	0.456		551	0.223	0.56	0.638		551	69.6414	34.4718	41.8704		551	35.1696
552	0.193	0.218	0.593		552	0.38	0.621	0.768		552	52.2102	33.3598	27.6833		552	18.8504
553	0.169	0.224	0.476		553	0.231	0.406	0.733		553	66.6389	49.9603	35.7598		553	16.6786
554	0.196	0.265	0.694		554	0.449	0.666	0.94		554	46.2052	26.0524	13.1775		554	20.1527
555	0.194	0.274	0.467		555	0.174	0.383	0.768		555	69.3078	47.8157	34.3783		555	21.492
556	0.189	0.231	0.414		556	0.226	0.472	0.758		556	65.3878	44.162	37.7258		556	21.2258
557	0.265	0.29	0.5		557	0.24	0.399	0.794		557	57.8816	45.274	31.2434		557	12.6075
558	0.23	0.249	0.325		558	0.538	0.599	0.803		558	35.9466	32.645	40.0638		558	3.30167
559	0.195	0.348	0.484		559	0.305	0.489	0.86		559	58.2986	33.5187	28.5866		559	24.7799
560	0.321	0.48	0.788		560	0.646	0.892	1.125		560	19.3495	-8.97538	-1.64718		560	28.3248
561	0.367	0.389	0.72		561	0.489	0.8	1.052		561	28.6072	5.55997	5.84485		561	23.0472
562	0.22	0.27	0.555		562	0.331	0.543	0.864		562	54.045	35.4249	24.6015		562	18.6201
563	0.227	0.26	0.412		563	0.246	0.487	0.823		563	60.5505	40.6672	34.3783		563	19.8833
564	0.169	0.196	0.499		564	0.75	0.801	1.177		564	23.3528	20.8102	10.9458		564	2.54263
565	0.166	0.228	0.503		565	0.209	0.487	0.783		565	68.7239	43.2089	31.6684		565	25.515
566	0.159	0.205	0.301		566	0.403	0.509	0.822		566	53.1276	43.2883	40.3294		566	9.83928
567	0.155	0.202	0.359		567	0.207	0.742	1.147		567	69.8082	25.0199	19.9787	5,7 Dichlorokynurenic acid	567	44.7883
568	0.149	0.266	0.471		568	0.321	0.551	0.995		568	60.8007	35.1072	22.1041		568	25.6934
569	0.139	0.247	0.447		569	0.417	0.596	0.886		569	53.628	33.0421	29.1711		569	20.5859
570	0.171	0.269	0.563		570	0.398	0.669	1.156		570	52.5438	25.4964	8.661		570	27.0474
571	0.145	0.254	0.483		571	0.26	0.465	0.71		571	66.2219	42.8912	36.61		571	23.3307
572	0.187	0.279	0.484		572	0.268	0.467	0.895		572	62.0517	40.7466	26.7269		572	21.3051
573	0.226	0.263	0.509		573	0.249	0.708	0.71		573	60.3837	22.8753	35.2285		573	37.5084
574	0.182	0.351	0.512		574	0.318	0.576	0.71		574	58.2986	26.3701	35.0691		574	31.9284
575	0.284	0.352	0.562		575	0.458	0.628	0.88		575	38.1151	22.1604	23.3794		575	15.9547
576	0.327	0.436	0.77		576	0.463	0.882	1.076		576	34.1118	-4.68626	1.91286		576	38.798
577	0.35	0.378	0.629		577	0.429	0.662	0.946		577	35.0292	17.3948	16.3124		577	17.6344
578	0.219	0.292	0.566		578	0.434	0.624	1.145		578	45.5379	27.2438	9.08608		578	18.2941
579	0.239	0.241	0.419		579	0.294	0.514	0.863		579	55.5463	40.0318	31.881		579	15.5145
580	0.325	0.346	0.552		580	0.54	0.904	1.121		580	27.8565	0.714853	11.1052		580	27.1417
581	0.19	0.255	0.435		581	0.292	0.451	0.923		581	59.7998	43.9237	27.8427		581	15.8761
582	0.163	0.279	0.529		582	0.395	0.855	0.921		582	53.4612	9.92851	22.9543		582	43.5327
583	0.153	0.234	0.362		583	0.205	0.375	0.498		583	70.1418	51.6283	54.3039		583	18.5135
584	0.249	0.271	0.386		584	0.448	0.876	0.903		584	41.8682	8.89595	31.509		584	32.9723
585	0.194	0.271	0.379		585	0.257	0.535	0.804		585	62.3853	35.9809	37.1413		585	26.4044
586	0.161	0.302	0.58		586	0.29	0.512	0.842		586	62.3853	35.3455	24.4421		586	27.0398
587	0.256	0.293	0.455		587	0.296	0.548	0.78		587	53.9616	33.201	34.3783		587	20.7607
588	0.196	0.287	0.572		588	0.302	0.524	0.831		588	58.4654	35.5838	25.4516		588	22.8816
589	0.181	0.225	0.477		589	0.192	0.425	0.717		589	68.8907	48.3717	36.5569		589	20.519
590	0.188	0.336	0.519		590	0.312	0.558	0.748		590	58.2986	28.9913	32.678		590	29.3073
591	0.114	0.218	0.472		591	0.096	0.166	0.596		591	82.4854	69.4996	43.2519	2,3 Dimethoxy-1,4-napthoquinone	591	12.9858
592	0.267	0.124	0.262		592	0.112	0.106	0.11		592	68.3903	81.7315	80.2338		592	-13.3412
593	0.383	0.421	0.683		593	0.512	0.79	1.115		593	25.3545	3.81255	4.46334		593	21.5419
594	0.212	0.294	0.675		594	0.293	0.48	0.921		594	57.8816	38.5226	15.1966		594	19.3589
595	0.217	0.31	0.481		595	0.307	0.48	0.796		595	56.2969	37.2518	32.1467		595	19.0451
596	0.228	0.286	0.443		596	0.263	0.499	0.75		596	59.0492	37.6489	36.61		596	21.4003
597	0.213	0.214	0.37		597	0.194	0.596	0.578		597	66.055	35.6632	49.6281		597	30.3918
598	0.216	0.235	0.49		598	0.262	0.543	0.832		598	60.1334	38.2049	29.7556		598	21.9285
599	0.185	0.167	0.387		599	0.207	0.605	0.658		599	67.3061	38.6815	44.474		599	28.6246
600	0.178	0.248	0.509		600	0.556	0.538	0.592		600	38.7823	37.5695	41.4984		600	1.21282
601	0.193	0.274	0.489		601	0.228	0.533	0.733		601	64.8874	35.9015	35.0691		601	28.9859
602	0.197	0.263	0.48		602	0.264	0.493	0.754		602	61.5513	39.9523	34.4315		602	21.5989
603	0.178	0.237	0.587		603	0.261	0.434	0.78		603	63.3862	46.7037	27.3645		603	16.6824
604	0.185	0.314	0.505		604	0.34	0.526	0.853		604	56.2135	33.2804	27.8427		604	22.9331
605	0.16	0.207	0.549		605	0.196	0.474	0.541		605	70.3086	45.9095	42.0829		605	24.3991
606	0.163	0.192	0.261		606	0.248	0.471	0.326		606	65.7214	47.3392	68.8098		606	18.3823
607	0.305	0.389	0.702		607	0.519	0.651	1.111		607	31.2761	17.3948	3.66631		607	13.8813
608	0.307	0.399	0.785		608	0.438	0.76	1.004		608	37.8649	7.94281	4.94155		608	29.9221
609	0.323	0.366	0.579		609	0.5	0.735	1.045		609	31.3595	12.5496	13.7088		609	18.8098
610	0.297	0.314	0.53		610	0.35	0.578	0.904		610	46.0384	29.1501	23.8045		610	16.8882
611	0.293	0.261	0.425		611	0.39	0.44	0.994		611	43.0359	44.3209	24.6015		611	-1.28503
612	0.251	0.256	0.385		612	0.36	0.505	0.995		612	49.0409	39.5552	26.6738		612	9.48566
613	0.185	0.244	0.475		613	0.216	0.49	0.762		613	66.5555	41.6998	34.2721		613	24.8557
614	0.27	0.323	0.428		614	0.521	0.818	1.072		614	34.0284	9.37252	20.2976		614	24.6558
615	0.18	0.231	0.418		615	0.239	0.465	0.687		615	65.0542	44.718	41.2859		615	20.3362
616	0.183	0.273	0.384		616	0.686	0.648	1.006		616	27.5229	26.8467	26.1424		616	0.676232
617	0.158	0.142	0.172		617	0.189	0.234	0.302		617	71.0592	70.135	74.814		617	0.924188
618	0.242	0.324	0.435		618	0.38	0.62	0.752		618	48.1234	25.0199	36.9288		618	23.1036
619	0.273	0.364	0.4		619	0.419	0.81	0.943		619	42.2852	6.75139	28.6397		619	35.5338
620	0.177	0.301	0.564		620	0.589	0.829	0.991		620	36.1134	10.2462	17.3751		620	25.8672
621	0.232	0.209	0.543		621	0.243	0.451	0.738		621	60.3837	47.5774	31.9341		621	12.8062
622	0.195	0.301	0.615		622	0.276	0.494	0.929		622	60.7173	36.8546	17.9596		622	23.8626
623	0.276	0.345	0.688		623	0.287	0.445	0.896		623	53.0442	37.2518	15.8342		623	15.7924
624	0.35	0.503	0.734		624	0.524	0.894	0.961		624	27.1059	-10.9611	9.93624		624	38.067
625	0.358	0.432	0.729		625	0.496	0.773	1.114		625	28.774	4.28912	2.07226		625	24.4849
626	0.116	0.104	0.118		626	0.132	0.126	0.124		626	79.3161	81.7315	87.1413		626	-2.41544
627	0.259	0.311	0.558		627	0.279	0.538	1.049		627	55.1293	32.5655	14.6121		627	22.5637
628	0.277	0.352	0.448		628	0.536	0.742	1.044		628	32.1935	13.1056	20.7226		628	19.0879
629	0.114	0.097	0.114		629	0.123	0.088	0.086		629	80.2335	85.3058	89.373		629	-5.07227
630	0.159	0.195	0.4		630	0.283	0.544	0.764		630	63.1359	41.3026	38.1509		630	21.8333
631	0.239	0.244	0.359		631	0.502	0.571	0.733		631	38.1985	35.2661	41.9766		631	2.93241
632	0.115	0.098	0.123		632	0.144	0.103	0.136		632	78.3987	84.0349	86.238		632	-5.63628
633	0.123	0.343	0.365		633	0.145	0.466	0.497		633	77.648	35.7427	54.1977	7-cyclopentyl-5-(4-phenoxyphenyl)-7H-pyrrolo[2,3-d]pyrimidin-4-ylamine	633	41.9054
634	0.214	0.294	0.424		634	0.256	0.502	0.8		634	60.8007	36.7752	34.9628		634	24.0254
635	0.249	0.216	0.591		635	0.274	0.465	0.783		635	56.3803	45.9095	26.9926		635	10.4709
636	0.248	0.257	0.48		636	0.277	0.502	0.745		636	56.2135	39.7141	34.9097		636	16.4995
637	0.2	0.248	0.499		637	0.285	0.357	0.893		637	59.5496	51.946	26.0361		637	7.60364
638	0.241	0.286	0.627		638	0.327	0.523	0.846		638	52.6272	35.7427	21.7322		638	16.8845
639	0.245	0.327	0.642		639	0.364	0.497	0.878		639	49.2077	34.5512	19.2349		639	14.6564
640	0.341	0.408	0.817		640	0.47	0.745	0.901		640	32.3603	8.41938	8.71413		640	23.9409
641	0.391	0.373	0.661		641	0.631	0.874	1.137		641	14.7623	0.953137	4.46334		641	13.8092
642	0.272	0.294	0.351		642	0.393	0.54	0.648		642	44.5371	33.7569	46.9182		642	10.7802
643	0.223	0.23	0.358		643	0.468	0.564	0.803		643	42.3686	36.9341	38.3103		643	5.43457
644	0.172	0.3	0.435		644	0.294	0.495	0.613		644	61.1343	36.8546	44.3146		644	24.2796
645	0.247	0.31	0.486		645	0.381	0.468	0.769		645	47.623	38.2049	33.3156		645	9.41809
646	0.255	0.32	0.539		646	0.464	0.606	0.697		646	40.0334	26.4496	34.3252		646	13.5838
647	0.2	0.278	0.343		647	0.338	0.506	0.538		647	55.1293	37.7284	53.1881		647	17.4009
648	0.2	0.321	0.35		648	0.263	0.448	0.568		648	61.3845	38.9198	51.2221		648	22.4647
649	0.234	0.335	0.346		649	0.572	0.713	0.844		649	32.7773	16.7593	36.7694		649	16.018
650	0.202	0.28	0.339		650	0.338	0.496	0.618		650	54.9625	38.3638	49.1498		650	16.5987
651	0.166	0.316	0.566		651	0.09	0.073	0.075		651	78.6489	69.1025	65.9405		651	9.54641
652	0.261	0.236	0.539		652	0.268	0.525	0.734		652	55.8799	39.5552	32.3592		652	16.3247
653	0.228	0.296	0.373		653	0.213	0.435	0.722		653	63.2193	41.938	41.8172		653	21.2813
654	0.231	0.303	0.595		654	0.28	0.58	0.678		654	57.3812	29.865	32.3592		654	27.5162
655	0.215	0.346	0.623		655	0.276	0.567	0.819		655	59.0492	27.4821	23.3794		655	31.5671
656	0.382	0.604	0.715		656	0.744	0.787	0.966		656	6.08841	-10.4845	10.6801		656	16.5729
657	0.311	0.368	0.583		657	0.546	0.829	1.001		657	28.5238	4.92454	15.8342		657	23.5992
658	0.137	0.14	0.176		658	0.148	0.099	0.114		658	76.2302	81.0167	84.5909		658	-4.78649
659	0.279	0.302	0.453		659	0.608	0.728	0.805		659	26.0217	18.189	33.1562		659	7.83265
660	0.195	0.234	0.319		660	0.542	0.531	0.68		660	38.5321	39.2375	46.9182		660	-0.70538
661	0.174	0.306	0.39		661	0.197	0.392	0.743		661	69.0575	44.5592	39.7981		661	24.4984
662	0.184	0.284	0.507		662	0.285	0.554	0.593		662	60.8841	33.4392	41.5515		662	27.4448
663	0.146	0.294	0.459		663	0.205	0.455	0.566		663	70.7256	40.5083	45.5367		663	30.2173
664	0.226	0.258	0.344		664	0.251	0.491	0.547		664	60.2168	40.5083	52.6567		664	19.7085
665	0.189	0.244	0.542		665	0.316	0.558	0.689		665	57.8816	36.2986	34.5909		665	21.5829
666	0.271	0.324	0.528		666	0.287	0.301	0.425		666	53.4612	50.3574	49.3624		666	3.10379
667	0.275	0.255	0.38		667	0.282	0.515	0.615		667	53.5446	38.8403	47.1307		667	14.7043
668	0.265	0.229	0.461		668	0.241	0.489	0.828		668	57.7982	42.9706	31.509		668	14.8276
669	0.284	0.239	0.443		669	0.52	0.443	0.678		669	32.9441	45.83	40.4357		669	-12.8859
670	0.301	0.357	0.605		670	0.328	0.529	0.605		670	47.5396	29.6267	35.7067		670	17.9129
671	0.26	0.351	0.601		671	0.304	0.594	0.763		671	52.9608	24.9404	27.5239		671	28.0204
672	0.302	0.422	0.821		672	0.489	0.774	0.938		672	34.0284	5.00397	6.5356		672	29.0244
673	0.325	0.308	0.575		673	0.439	0.695	0.974		673	36.2802	20.3336	17.6939		673	15.9466
674	0.253	0.341	0.645		674	0.31	0.51	0.692		674	53.0442	32.4067	28.9586		674	20.6375
675	0.252	0.278	0.492		675	0.203	0.403	0.592		675	62.0517	45.9095	42.4017		675	16.1423
676	0.202	0.278	0.448		676	0.39	0.585	0.846		676	50.6255	31.4535	31.2434		676	19.172
677	0.115	0.307	0.462		677	0.29	0.525	0.718		677	66.2219	33.9158	37.3007		677	32.306
678	0.202	0.313	0.455		678	0.266	0.426	0.53		678	60.9675	41.3026	47.6621		678	19.6649
679	0.171	0.279	0.5		679	0.203	0.498	0.595		679	68.8073	38.2844	41.8172		679	30.523
680	0.223	0.28	0.326		680	0.23	0.486	0.584		680	62.2185	39.1581	51.6472		680	23.0605
681	0.186	0.277	0.382		681	0.171	0.377	0.566		681	70.2252	48.054	49.6281		681	22.1712
682	0.236	0.255	0.534		682	0.266	0.484	0.636		682	58.1318	41.3026	37.8321		682	16.8292
683	0.182	0.125	0.165		683	0.351	0.548	0.503		683	55.5463	46.5449	64.5058		683	9.00141
684	0.267	0.226	0.509		684	0.276	0.427	0.586		684	54.7123	48.1334	41.8172		684	6.57882
685	0.156	0.228	0.531		685	0.262	0.461	0.679		685	65.1376	45.274	35.7067		685	19.8636
686	0.23	0.346	0.606		686	0.303	0.527	0.608		686	55.5463	30.6593	35.4942		686	24.887
687	0.304	0.374	0.562		687	0.309	0.521	0.747		687	48.8741	28.9118	30.4463		687	19.9622
688	0.326	0.428	0.68		688	0.457	0.706	0.918		688	34.6956	9.92851	15.0903		688	24.7671
689	0.225	0.184	0.252		689	0.345	0.347	0.666		689	52.4604	57.8237	51.2221		689	-5.36329
690	0.255	0.273	0.46		690	0.267	0.507	0.613		690	56.4637	38.0461	42.9862		690	18.4177
691	0.248	0.229	0.428		691	0.236	0.482	0.609		691	59.633	43.5266	44.899		691	16.1064
692	0.181	0.175	0.211		692	0.434	0.462	0.475		692	48.7073	49.4043	63.5494		692	-0.697033
693	0.196	0.274	0.44		693	0.21	0.548	0.772		693	66.1384	34.7101	35.6004		693	31.4284
694	0.251	0.279	0.387		694	0.263	0.413	0.449		694	57.1309	45.0357	55.5792		694	12.0952
695	0.147	0.282	0.56		695	0.249	0.661	0.695		695	66.9725	25.0993	33.3156		695	41.8732
696	0.211	0.22	0.391		696	0.226	0.516	0.588		696	63.553	41.5409	47.9809		696	22.0121
697	0.251	0.262	0.408		697	0.156	0.442	0.683		697	66.055	44.0826	42.0298		697	21.9724
698	0.222	0.201	0.405		698	0.336	0.689	0.581		698	53.4612	29.309	47.6089		698	24.1522
699	0.229	0.216	0.397		699	0.181	0.517	0.615		699	65.8048	41.7792	46.2274		699	24.0256
700	0.261	0.23	0.525		700	0.204	0.354	0.517		700	61.2177	53.614	44.6334		700	7.6037
701	0.14	0.194	0.325		701	0.202	0.784	0.828		701	71.4762	22.3193	38.7354		701	49.1569
702	0.257	0.305	0.457		702	0.254	0.562	0.763		702	57.3812	31.1358	35.1753		702	26.2453
703	0.337	0.356	0.606		703	0.608	0.499	0.812		703	21.1843	32.089	24.6546		703	-10.9046
704	0.278	0.391	0.704		704	0.496	0.709	0.94		704	35.4462	12.6291	12.6461		704	22.8171
705	0.28	0.393	0.548		705	0.443	0.739	0.95		705	39.6997	10.0874	20.4038		705	29.6124
706	0.246	0.316	0.539		706	0.277	0.591	0.662		706	56.3803	27.9587	36.1849		706	28.4216
707	0.258	0.227	0.364		707	0.259	0.542	0.5		707	56.8807	38.9198	54.0914		707	17.961
708	0.202	0.239	0.41		708	0.258	0.466	0.568		708	61.6347	44.0032	48.034		708	17.6315
709	0.196	0.211	0.402		709	0.221	0.458	0.685		709	65.221	46.8626	42.2423		709	18.3584
710	0.204	0.243	0.318		710	0.238	0.441	0.584		710	63.1359	45.6712	52.0723		710	17.4648
711	0.178	0.24	0.354		711	0.162	0.392	0.434		711	71.643	49.8014	58.1296		711	21.8416
712	0.2	0.223	0.358		712	0.184	0.461	0.575		712	67.9733	45.6712	50.4251		712	22.3021
713	0.204	0.248	0.4		713	0.165	0.426	0.53		713	69.2244	46.4654	50.5845		713	22.7589
714	0.282	0.27	0.416		714	0.314	0.636	0.652		714	50.2919	28.0381	43.2519		714	22.2538
715	0.834	0.766	1.026		715	0.714	0.832	1.016		715	-29.1076	-26.9261	-8.50159		715	-2.18146
716	0.219	0.229	0.459		716	0.249	0.37	0.432		716	60.9675	52.4226	52.6567		716	8.54492
717	0.184	0.188	0.549		717	0.212	0.403	0.657		717	66.9725	53.058	35.9192		717	13.9145
718	0.27	0.311	0.5		718	0.268	0.373	0.501		718	55.1293	45.6712	46.8119		718	9.45811
719	0.301	0.308	0.522		719	0.301	0.527	0.733		719	49.7915	33.6775	33.3156		719	16.114
720	0.308	0.439	0.665		720	0.539	0.645	0.995		720	29.3578	13.8999	11.796		720	15.4579
721	0.308	0.388	0.627		721	0.437	0.771	0.898		721	37.8649	7.94281	18.9692		721	29.9221
722	0.263	0.279	0.54		722	0.231	0.842	0.828		722	58.799	10.9611	27.3114		722	47.8379
723	0.219	0.227	0.319		723	0.37	0.54	0.661		723	50.8757	39.0786	47.9277		723	11.7971
724	0.245	0.341	0.574		724	0.37	0.592	0.834		724	48.7073	25.8936	25.186		724	22.8137
725	0.166	0.187	0.358		725	0.21	0.435	0.494		725	68.6405	50.5957	54.729		725	18.0448
726	0.224	0.237	0.39		726	0.195	0.435	0.557		726	65.0542	46.6243	49.6812		726	18.4299
727	0.181	0.235	0.373		727	0.184	0.379	0.504		727	69.558	51.2311	53.4006		727	18.3268
728	0.192	0.226	0.351		728	0.287	0.36	0.495		728	60.05	53.4551	55.0478		728	6.59492
729	0.223	0.248	0.398		729	0.151	0.45	0.695		729	68.8073	44.5592	41.9235		729	24.2482
730	0.18	0.193	0.417		730	0.248	0.632	0.567		730	64.3036	34.4718	47.7152		730	29.8318
731	0.364	0.394	0.571		731	0.613	0.696	0.953		731	18.5154	13.4234	19.0223		731	5.09208
732	0.206	0.19	0.421		732	0.224	0.355	0.498		732	64.1368	56.7117	51.169		732	7.4251
733	0.285	0.227	0.552		733	0.249	0.397	0.678		733	55.4629	50.4369	34.644		733	5.02603
734	0.362	0.322	0.543		734	0.277	0.37	0.508		734	46.7056	45.0357	44.1552		734	1.66985
735	0.316	0.322	0.596		735	0.3	0.793	0.7		735	48.6239	11.4376	31.1371		735	37.1862
736	0.309	0.402	0.598		736	0.558	0.494	0.929		736	27.6897	28.8324	18.8629		736	-1.14267
737	0.375	0.415	0.728		737	0.429	0.739	0.921		737	32.9441	8.33995	12.3804		737	24.6042
738	0.318	0.149	0.294		738	0.284	0.645	0.806		738	49.7915	36.9341	41.5515		738	12.8574
739	0.126	0.257	0.457		739	0.093	0.071	0.086		739	81.7348	73.9476	71.1477		739	7.7872
740	0.179	0.201	0.214		740	0.294	0.491	0.382		740	60.5505	45.0357	68.3316		740	15.5147
741	0.202	0.312	0.436		741	0.183	0.407	0.612		741	67.8899	42.8912	44.3146		741	24.9987
742	0.2	0.232	0.372		742	0.149	0.473	0.453		742	70.8924	44.0032	56.1637		742	26.8892
743	0.244	0.278	0.398		743	0.297	0.421	0.699		743	54.8791	44.4797	41.7109		743	10.3993
744	0.194	0.259	0.502		744	0.328	0.593	0.707		744	56.4637	32.3272	35.7598		744	24.1365
745	0.247	0.275	0.537		745	0.219	0.534	0.679		745	61.1343	35.7427	35.3879		745	25.3916
746	0.117	0.089	0.114		746	0.094	0.103	0.083		746	82.402	84.7498	89.5324		746	-2.3478
747	0.229	0.275	0.429		747	0.184	0.458	0.635		747	65.5546	41.7792	43.4644		747	23.7754
748	0.155	0.278	0.435		748	0.231	0.381	0.547		748	67.8065	47.6569	47.8215		748	20.1496
749	0.253	0.255	0.473		749	0.225	0.391	0.59		749	60.1334	48.6894	43.5175		749	11.444
750	0.247	0.248	0.446		750	0.255	0.424	0.654		750	58.1318	46.6243	41.5515		750	11.5075
751	0.311	0.357	0.728		751	0.281	0.466	0.728		751	50.6255	34.6307	22.6355		751	15.9949
752	0.296	0.436	0.77		752	0.544	0.779	0.993		752	29.9416	3.49484	6.32306		752	26.4468
753	0.357	0.408	0.665		753	0.588	0.97	1.104		753	21.1843	-9.45195	6.00425		753	30.6363
754	0.232	0.311	0.433		754	0.269	0.432	0.574		754	58.2152	40.9849	46.4931		754	17.2303
755	0.212	0.272	0.49		755	0.272	0.463	0.513		755	59.633	41.6203	46.7056		755	18.0127
756	0.246	0.287	0.42		756	0.268	0.429	0.522		756	57.1309	43.1295	49.9469		756	14.0015
757	0.233	0.3	0.48		757	0.192	0.49	0.634		757	64.5538	37.2518	40.8077		757	27.302
758	0.205	0.22	0.391		758	0.149	0.43	0.57		758	70.4754	48.3717	48.9373		758	22.1037
759	0.162	0.232	0.244		759	0.27	0.392	0.436		759	63.97	50.4369	63.8682		759	13.5331
760	0.162	0.273	0.418		760	0.203	0.353	0.506		760	69.558	50.278	50.9033		760	19.28
761	0.221	0.245	0.338		761	0.179	0.433	0.537		761	66.6389	46.1477	53.5069		761	20.4911
762	0.189	0.204	0.385		762	0.185	0.471	0.708		762	68.8073	46.386	41.9235		762	22.4213
763	0.352	0.332	0.478		763	0.56	0.726	0.893		763	23.9366	15.9651	27.152		763	7.97156
764	0.251	0.339	0.552		764	0.425	0.615	0.671		764	43.6197	24.2256	35.0159		764	19.3941
765	0.188	0.24	0.534		765	0.241	0.425	0.447		765	64.2202	47.1803	47.8746		765	17.0399
766	0.288	0.262	0.448		766	0.405	0.552	0.66		766	42.2018	35.3455	41.1265		766	6.85632
767	0.363	0.316	0.57		767	0.281	0.554	0.698		767	46.2886	30.8975	32.6249		767	15.391
768	0.289	0.399	0.605		768	0.421	0.685	0.974		768	40.784	13.8999	16.0999		768	26.8841
769	0.324	0.37	0.608		769	0.447	0.836	0.959		769	35.6964	4.20969	16.7375		769	31.4867
770	0.216	0.257	0.301		770	0.404	0.478	0.575		770	48.2902	41.6203	53.4538		770	6.66991
771	0.181	0.229	0.419		771	0.269	0.46	0.581		771	62.4687	45.274	46.865		771	17.1947
772	0.206	0.207	0.352		772	0.203	0.4	0.52		772	65.8882	51.7871	53.6663		772	14.1011
773	0.168	0.278	0.423		773	0.166	0.408	0.625		773	72.1435	45.5123	44.3146		773	26.6311
774	0.215	0.227	0.403		774	0.2	0.479	0.586		774	65.3878	43.9237	47.4495		774	21.4641
775	0.196	0.203	0.449		775	0.207	0.539	0.792		775	66.3887	41.0643	34.0595		775	25.3243
776	0.167	0.23	0.418		776	0.202	0.402	0.433		776	69.2244	49.8014	54.7821		776	19.4229
777	0.332	0.228	0.321		777	0.226	0.415	0.243		777	53.4612	48.9277	70.0319		777	4.5335
778	0.214	0.206	0.405		778	0.322	0.45	0.56		778	55.2961	47.8952	48.7248		778	7.40093
779	0.162	0.248	0.366		779	0.214	0.498	0.746		779	68.6405	40.7466	40.9139		779	27.8939
780	0.147	0.236	0.381		780	0.293	0.405	0.587		780	63.3028	49.0866	48.5654		780	14.2162
781	0.203	0.256	0.475		781	0.195	0.44	0.513		781	66.8057	44.718	47.5027		781	22.0876
782	0.311	0.24	0.547		782	0.251	0.344	0.443		782	53.1276	53.614	47.3964		782	-0.486373
783	0.283	0.29	0.581		783	0.287	0.532	0.721		783	52.4604	34.7101	30.8183		783	17.7503
784	0.263	0.428	0.721		784	0.453	0.759	0.979		784	40.2836	5.71882	9.67056		784	34.5647
785	0.336	0.394	0.633		785	0.425	0.737	0.946		785	36.5304	10.1668	16.0999		785	26.3636
786	0.299	0.287	0.583		786	0.317	0.825	0.912		786	48.6239	11.6759	20.5632		786	36.9479
787	0.218	0.279	0.407		787	0.168	0.369	0.497		787	67.8065	48.5306	51.966		787	19.2759
788	0.12	0.142	0.169		788	0.126	0.156	0.14		788	79.4829	76.3304	83.5813		788	3.15248
789	0.164	0.266	0.317		789	0.165	0.39	0.588		789	72.5605	47.8952	51.9129		789	24.6653
790	0.192	0.215	0.447		790	0.196	0.438	0.539		790	67.6397	48.1334	47.6089		790	19.5063
791	0.242	0.272	0.341		791	0.174	0.425	0.526		791	65.3044	44.6386	53.932		791	20.6658
792	0.158	0.235	0.357		792	0.157	0.423	0.419		792	73.7281	47.7363	58.7673		792	25.9918
793	0.245	0.161	0.148		793	0.134	0.17	0.21		793	68.3903	73.7093	80.9777		793	-5.31897
794	0.172	0.228	0.391		794	0.219	0.434	0.54		794	67.3895	47.4186	50.5313		794	19.9709
795	0.176	0.244	0.403		795	0.179	0.422	0.622		795	70.392	47.1009	45.5367		795	23.2911
796	0.312	0.327	0.48		796	0.552	0.551	0.8		796	27.9399	30.2621	31.9872		796	-2.32216
797	0.227	0.25	0.54		797	0.246	0.392	0.56		797	60.5505	49.0071	41.5515		797	11.5433
798	0.141	0.141	0.184		798	0.251	0.261	0.255		798	67.3061	68.0699	76.6738		798	-0.763808
799	0.312	0.352	0.685		799	0.221	0.462	0.654		799	55.5463	35.3455	28.8523		799	20.2008
800	0.282	0.427	0.722		800	0.485	0.768	0.954		800	36.03	5.0834	10.9458		800	30.9466
801	0.285	0.404	0.552		801	0.478	0.669	0.93		801	36.3636	14.7736	21.254		801	21.59
802	0.331	0.346	0.533		802	0.421	0.686	0.975		802	37.2811	18.0302	19.8725		802	19.2509
803	0.242	0.233	0.445		803	0.225	0.421	0.56		803	61.0509	48.054	46.5994		803	12.9969
804	0.191	0.205	0.418		804	0.228	0.431	0.571		804	65.0542	49.4837	47.4495		804	15.5705
805	0.109	0.113	0.129		805	0.121	0.133	0.145		805	80.8173	80.4607	85.441		805	0.356665
806	0.156	0.194	0.349		806	0.158	0.414	0.56		806	73.8115	51.7077	51.7003		806	22.1038
807	0.292	0.26	0.466		807	0.204	0.489	0.485		807	58.6322	40.5083	49.4687		807	18.1239
808	0.135	0.25	0.478		808	0.19	0.421	0.638		808	72.8941	46.7037	40.7014		808	26.1903
809	0.199	0.251	0.389		809	0.273	0.539	0.691		809	60.6339	37.2518	42.6142		809	23.3821
810	0.195	0.253	0.482		810	0.229	0.453	0.489		810	64.6372	43.9237	48.406		810	20.7134
811	0.21	0.241	0.312		811	0.274	0.513	0.585		811	59.633	40.1112	52.3379		811	19.5218
812	0.173	0.223	0.386		812	0.244	0.355	0.435		812	65.221	54.0905	56.3762		812	11.1305
813	0.164	0.225	0.38		813	0.227	0.482	0.641		813	67.3895	43.8443	45.7492		813	23.5452
814	0.311	0.342	0.497		814	0.548	0.654	0.756		814	28.357	20.8896	33.4219		814	7.46737
815	0.313	0.309	0.588		815	0.314	0.46	0.692		815	47.7064	38.9198	31.9872		815	8.78664
816	0.282	0.418	0.778		816	0.494	0.717	1.007		816	35.2794	9.84909	5.15409		816	25.4303
817	0.36	0.413	0.611		817	0.54	0.84	1.096		817	24.9374	0.476569	9.29862		817	24.4609
818	0.24	0.282	0.529		818	0.262	0.5	0.62		818	58.1318	37.8872	38.9479		818	20.2446
819	0.202	0.308	0.463		819	0.178	0.453	0.752		819	68.3069	39.5552	35.441		819	28.7517
820	0.174	0.258	0.422		820	0.17	0.414	0.516		820	71.3094	46.6243	50.1594		820	24.6851
821	0.154	0.208	0.471		821	0.175	0.479	0.521		821	72.5605	45.4329	47.2901		821	27.1276
822	0.177	0.21	0.404		822	0.216	0.579	0.677		822	67.2227	37.3312	42.5611		822	29.8915
823	0.218	0.237	0.327		823	0.179	0.493	0.487		823	66.8891	42.0175	56.7481		823	24.8716
824	0.177	0.213	0.354		824	0.161	0.393	0.438		824	71.8098	51.8666	57.9171		824	19.9433
825	0.212	0.27	0.378		825	0.295	0.552	0.691		825	57.7148	34.7101	43.1987		825	23.0047
826	0.193	0.274	0.464		826	0.208	0.495	0.621		826	66.5555	38.9198	42.3486		826	27.6357
827	0.254	0.261	0.36		827	0.187	0.466	0.598		827	63.2193	42.2558	49.0967		827	20.9636
828	0.194	0.18	0.412		828	0.224	0.385	0.553		828	65.1376	55.1231	48.7248		828	10.0145
829	0.225	0.265	0.514		829	0.205	0.46	0.688		829	64.1368	42.4146	36.1318		829	21.7222
830	0.283	0.29	0.652		830	0.177	0.14	0.327		830	61.6347	65.8459	47.9809		830	-4.21121
831	0.267	0.308	0.643		831	0.224	0.458	0.629		831	59.0492	39.1581	32.4123		831	19.8911
832	0.252	0.432	0.77		832	0.485	0.737	0.918		832	38.5321	7.14853	10.3082		832	31.3836
833	0.365	0.394	0.697		833	0.632	0.967	1.127		833	16.8474	-8.10167	3.08183		833	24.949
834	0.331	0.368	0.588		834	0.39	0.79	0.908		834	39.8666	8.02224	20.5101		834	31.8443
835	0.221	0.245	0.43		835	0.417	0.65	1.112		835	46.789	28.9118	18.0659		835	17.8772
836	0.188	0.207	0.356		836	0.171	0.411	0.42		836	70.0584	50.9134	58.7673		836	19.145
837	0.237	0.338	0.485		837	0.446	0.776	0.637		837	43.0359	11.5171	40.3826		837	31.5188
838	0.154	0.3	0.392		838	0.188	0.425	0.463		838	71.4762	42.4146	54.5696		838	29.0616
839	0.212	0.325	0.499		839	0.21	0.419	0.567		839	64.804	40.9055	43.3581		839	23.8985
840	0.114	0.14	0.237		840	0.144	0.322	0.254		840	78.4821	63.3042	73.9107		840	15.1779
841	0.19	0.299	0.29		841	0.22	0.47	0.654		841	65.8048	38.9198	49.8406		841	26.8851
842	0.274	0.227	0.396		842	0.353	0.681	0.804		842	47.7064	27.8793	36.238		842	19.8272
843	0.28	0.353	0.382		843	0.338	0.768	0.68		843	48.457	10.9611	43.5707		843	37.496
844	0.249	0.287	0.351		844	0.379	0.539	0.667		844	47.623	34.3924	45.9086		844	13.2306
845	0.208	0.211	0.435		845	0.251	0.631	0.835		845	61.7181	33.1215	32.5186		845	28.5966
846	0.294	0.263	0.504		846	0.216	0.466	0.504		846	57.4646	42.0969	46.44		846	15.3677
847	0.269	0.271	0.525		847	0.094	0.08	0.085		847	69.7248	72.1207	67.5877		847	-2.39596
848	0.28	0.451	0.652		848	0.498	0.349	0.383		848	35.1126	36.4575	45.0053		848	-1.34491
849	0.39	0.429	0.558		849	0.628	0.901	1.086		849	15.0959	-5.6394	12.6461		849	20.7353
850	0.233	0.258	0.579		850	0.208	0.417	0.503		850	63.2193	46.386	42.508		850	16.8333
851	0.284	0.308	0.436		851	0.2	0.404	0.507		851	59.633	43.4472	49.8937		851	16.1858
852	0.184	0.192	0.298		852	0.238	0.392	0.504		852	64.804	53.614	57.3858		852	11.19
853	0.145	0.241	0.42		853	0.168	0.799	0.904		853	73.8949	17.3948	29.6493	alpha-Methyl-(4-carboxyphenyl)glycine	853	56.5002
854	0.188	0.232	0.494		854	0.198	0.443	0.472		854	67.8065	46.386	48.6716		854	21.4205
855	0.247	0.266	0.407		855	0.158	0.43	0.553		855	66.2219	44.718	48.9904		855	21.5038
856	0.207	0.236	0.46		856	0.238	0.501	0.563		856	62.8857	41.4615	45.6429		856	21.4243
857	0.197	0.304	0.386		857	0.187	0.519	0.591		857	67.9733	34.6307	48.0871		857	33.3427
858	0.181	0.214	0.512		858	0.298	0.526	0.683		858	60.05	41.2232	36.5037		858	18.8268
859	0.168	0.24	0.464		859	0.169	0.43	0.468		859	71.8932	46.7832	50.4782		859	25.1101
860	0.208	0.235	0.528		860	0.251	0.382	0.521		860	61.7181	50.9929	44.2614		860	10.7252
861	0.21	0.233	0.498		861	0.171	0.415	0.607		861	68.2235	48.5306	41.2859		861	19.6929
862	0.305	0.315	0.456		862	0.257	0.474	0.584		862	53.1276	37.3312	44.7396		862	15.7964
863	0.294	0.336	0.663		863	0.269	0.432	0.651		863	53.0442	38.9992	30.1807		863	14.045
864	0.312	0.384	0.747		864	0.496	0.721	0.977		864	32.6105	12.2319	8.39532		864	20.3786
865	0.338	0.449	0.688		865	0.518	0.852	1.073		865	28.6072	-3.33598	6.42933		865	31.9432
866	0.227	0.297	0.534		866	0.265	0.871	0.621		866	58.9658	7.22796	38.6291		866	51.7378
867	0.23	0.325	0.46		867	0.244	0.553	0.435		867	60.4671	30.2621	52.4442		867	30.2049
868	0.252	0.259	0.48		868	0.291	0.466	0.562		868	54.7123	42.4146	44.6334		868	12.2976
869	0.225	0.331	0.518		869	0.244	0.588	0.678		869	60.8841	27.0056	36.4506		869	33.8785
870	0.205	0.229	0.508		870	0.161	0.455	0.461		870	69.4746	45.6712	48.5122		870	23.8034
871	0.183	0.234	0.395		871	0.19	0.376	0.486		871	68.8907	51.5488	53.1881		871	17.3419
872	0.165	0.254	0.494		872	0.163	0.371	0.63		872	72.6439	50.3574	40.2763		872	22.2864
873	0.189	0.225	0.42		873	0.174	0.451	0.572		873	69.7248	46.3066	47.2901		873	23.4182
874	0.187	0.278	0.444		874	0.158	0.462	0.456		874	71.226	41.2232	52.1785		874	30.0028
875	0.184	0.253	0.403		875	0.14	0.465	0.548		875	72.9775	42.9706	49.4687		875	30.0069
876	0.204	0.23	0.377		876	0.188	0.519	0.51		876	67.3061	40.5083	52.8693		876	26.7977
877	0.208	0.257	0.572		877	0.189	0.545	0.72		877	66.8891	36.2986	31.3496		877	30.5904
878	0.265	0.28	0.575		878	0.224	0.422	0.591		878	59.216	44.2415	38.0446		878	14.9746
879	0.323	0.321	0.49		879	0.59	0.654	0.959		879	23.8532	22.5576	23.0074		879	1.29563
880	0.31	0.385	0.777		880	0.48	0.783	0.926		880	34.1118	7.22796	9.51116		880	26.8838
881	0.328	0.389	0.619		881	0.426	0.779	0.881		881	37.1143	7.22796	20.2976		881	29.8863
882	0.248	0.267	0.527		882	0.276	0.449	0.62		882	56.2969	43.1295	39.0542		882	13.1674
883	0.214	0.275	0.454		883	0.3	0.48	0.508		883	57.1309	40.0318	48.8842		883	17.0992
884	0.166	0.214	0.316		884	0.298	0.511	0.506		884	61.3011	42.4146	56.3231		884	18.8865
885	0.19	0.245	0.41		885	0.277	0.548	0.716		885	61.0509	37.0135	40.17		885	24.0374
886	0.203	0.234	0.426		886	0.185	0.397	0.598		886	67.6397	49.8809	45.5898		886	17.7588
887	0.223	0.306	0.421		887	0.287	0.612	0.726		887	57.4646	27.085	39.0542		887	30.3796
888	0.182	0.237	0.614		888	0.137	0.62	0.609		888	73.3945	31.9301	35.0159		888	41.4644
889	0.214	0.245	0.339		889	0.175	0.633	0.75		889	67.5563	30.2621	42.136		889	37.2942
890	0.163	0.35	0.494		890	0.146	0.409	0.663		890	74.2285	39.7141	38.5228	Podophyllotoxin	890	34.5145
891	0.194	0.244	0.413		891	0.24	0.359	0.669		891	63.8032	52.1048	42.508		891	11.6983
892	0.226	0.223	0.476		892	0.166	0.407	0.609		892	67.3061	49.9603	42.3486		892	17.3458
893	0.213	0.246	0.381		893	0.178	0.441	0.543		893	67.3895	45.4329	50.9033		893	21.9566
894	0.142	0.132	0.168		894	0.191	0.142	0.159		894	72.2269	78.2367	82.6249		894	-6.00984
895	0.202	0.23	0.345		895	0.398	0.524	0.648		895	49.9583	40.1112	47.237		895	9.8471
896	0.279	0.416	0.739		896	0.51	0.716	0.897		896	34.1952	10.0874	13.0712		896	24.1078
897	0.328	0.367	0.606		897	0.683	0.811	0.836		897	15.6797	6.43368	23.3794		897	9.24606
898	0.299	0.303	0.511		898	0.279	0.535	0.629		898	51.7932	33.4392	39.4261		898	18.3539
899	0.2	0.313	0.534		899	0.257	0.8	0.674		899	61.8849	11.5965	35.813		899	50.2884
900	0.155	0.174	0.28		900	0.341	0.43	0.467		900	58.6322	52.0254	60.3082		900	6.60678
901	0.184	0.238	0.538		901	0.154	0.795	0.584		901	71.8098	17.9508	40.3826	Lidocaine hydrochloride	901	53.8591
902	0.18	0.227	0.482		902	0.241	0.413	0.513		902	64.8874	49.166	47.1307		902	15.7214
903	0.16	0.266	0.417		903	0.127	0.409	0.443		903	76.0634	46.386	54.3039		903	29.6774
904	0.17	0.233	0.446		904	0.169	0.435	0.517		904	71.7264	46.942	48.831		904	24.7844
905	0.171	0.281	0.381		905	0.16	0.404	0.63		905	72.3937	45.5917	46.2806		905	26.8019
906	0.163	0.263	0.45		906	0.172	0.506	0.672		906	72.0601	38.9198	40.3826		906	33.1403
907	0.208	0.289	0.38		907	0.151	0.404	0.592		907	70.0584	44.9563	48.3528		907	25.1021
908	0.223	0.301	0.402		908	0.28	0.483	0.589		908	58.0484	37.7284	47.3433		908	20.32
909	0.092	0.161	0.161		909	0.098	0.08	0.1		909	84.1535	80.8578	86.1318		909	3.29564
910	0.098	0.092	0.114		910	0.1	0.106	0.104		910	83.4862	84.2732	88.4166		910	-0.786994
911	0.254	0.306	0.681		911	0.281	0.782	0.655		911	55.3795	13.5822	29.0117		911	41.7973
912	0.283	0.449	0.729		912	0.539	0.82	1.064		912	31.4429	-0.794281	4.72901		912	32.2372
913	0.274	0.321	0.417		913	0.537	0.746	0.835		913	32.3603	15.2502	33.475		913	17.1101
914	0.323	0.274	0.437		914	0.296	0.485	0.723		914	48.3736	39.7141	38.3634		914	8.65959
915	0.212	0.225	0.435		915	0.386	0.474	0.731		915	50.1251	44.4797	38.0446		915	5.64536
916	0.159	0.253	0.26		916	0.19	0.44	0.53		916	70.8924	44.9563	58.0234		916	25.9361
917	0.17	0.245	0.367		917	0.161	0.496	0.519		917	72.3937	41.1438	52.9224		917	31.2499
918	0.177	0.187	0.415		918	0.219	0.469	0.56		918	66.9725	47.8952	48.1934		918	19.0773
919	0.192	0.25	0.318		919	0.21	0.41	0.527		919	66.4721	47.5774	55.101		919	18.8946
920	0.2	0.246	0.498		920	0.237	0.392	0.65		920	63.553	49.3249	39.0011		920	14.2281
921	0.214	0.296	0.355		921	0.176	0.395	0.549		921	67.4729	45.1152	51.966		921	22.3577
922	0.189	0.16	0.225		922	0.262	0.404	0.365		922	62.3853	55.2025	68.6504		922	7.18278
923	0.467	0.511	0.491		923	0.889	0.986	1.022		923	-13.0942	-18.9039	19.6068		923	5.80965
924	0.185	0.257	0.495		924	0.219	0.352	0.592		924	66.3053	51.6283	42.2423		924	14.677
925	0.214	0.26	0.493		925	0.169	0.42	0.453		925	68.0567	45.9889	49.7343		925	22.0678
926	0.351	0.28	0.564		926	0.225	0.402	0.504		926	51.96	45.83	43.2519		926	6.12994
927	0.304	0.366	0.707		927	0.395	0.757	0.802		927	41.7014	10.8022	19.8193		927	30.8992
928	0.291	0.342	0.68		928	0.47	0.736	0.905		928	36.5304	14.3765	15.7811		928	22.154
929	0.296	0.344	0.481		929	0.64	0.633	0.557		929	21.9349	22.3987	44.8459		929	-0.463783
930	0.252	0.31	0.507		930	0.287	0.501	0.717		930	55.0459	35.5838	34.9628		930	19.4621
931	0.195	0.118	0.283		931	0.12	0.224	0.725		931	73.7281	72.8356	46.44		931	0.892523
932	0.27	0.353	0.441		932	0.201	0.44	0.406		932	60.7173	37.0135	54.9947		932	23.7038
933	0.157	0.141	0.168		933	0.287	0.238	0.252		933	62.9691	69.8967	77.6833		933	-6.9276
934	0.223	0.271	0.58		934	0.219	0.49	0.65		934	63.1359	39.5552	34.644		934	23.5807
935	0.504	0.542	0.61		935	0.759	0.728	0.782		935	-5.33778	-0.873709	26.0361		935	-4.46407
936	0.212	0.25	0.465		936	0.187	0.463	0.412		936	66.7223	43.3678	53.4006		936	23.3545
937	0.296	0.267	0.473		937	0.144	0.399	0.528		937	63.3028	47.1009	46.8119		937	16.2019
938	0.207	0.284	0.519		938	0.187	0.749	0.512		938	67.1393	17.9508	45.2179		938	49.1885
939	0.217	0.258	0.497		939	0.169	0.465	0.515		939	67.8065	42.5735	46.2274		939	25.233
940	0.223	0.281	0.456		940	0.228	0.458	0.533		940	62.3853	41.3026	47.4495		940	21.0827
941	0.191	0.265	0.409		941	0.247	0.37	0.438		941	63.4696	49.5631	54.9947		941	13.9064
942	0.243	0.302	0.603		942	0.256	0.536	0.554		942	58.382	33.4392	38.5228		942	24.9427
943	0.273	0.313	0.667		943	0.254	0.559	0.687		943	56.0467	30.7387	28.0553		943	25.308
944	0.257	0.38	0.761		944	0.494	0.783	1.023		944	37.3645	7.6251	5.20723		944	29.7394
945	0.265	0.366	0.505		945	0.579	0.832	0.872		945	29.608	4.84512	26.8332		945	24.7629
946	0.284	0.324	0.551		946	0.218	0.429	0.729		946	58.1318	40.1906	31.9872		946	17.9411
947	0.238	0.287	0.446		947	0.217	0.435	0.633		947	62.0517	42.6529	42.6674		947	19.3988
948	0.296	0.264	0.473		948	0.291	0.553	0.571		948	51.0425	35.1072	44.5271		948	15.9353
949	0.223	0.26	0.449		949	0.18	0.39	0.521		949	66.3887	48.3717	48.4591		949	18.0169
950	0.196	0.26	0.418		950	0.215	0.448	0.424		950	65.7214	43.7649	55.2604		950	21.9565
951	0.212	0.232	0.449		951	0.132	0.42	0.431		951	71.3094	48.2129	53.2412		951	23.0966
952	0.213	0.288	0.383		952	0.156	0.302	0.488		952	69.2244	53.1374	53.7194		952	16.0869
953	0.269	0.229	0.408		953	0.222	0.37	0.488		953	59.0492	52.4226	52.3911		953	6.62665
954	0.252	0.34	0.527		954	0.363	0.655	0.816		954	48.7073	20.969	28.6397		954	27.7382
955	0.23	0.23	0.443		955	0.178	0.398	0.53		955	65.9716	50.1191	48.2997		955	15.8525
956	0.32	0.24	0.444		956	0.196	0.428	0.467		956	56.9641	46.942	51.594		956	10.0221
957	0.267	0.347	0.598		957	0.283	0.394	0.566		957	54.1284	41.1438	38.1509		957	12.9847
958	0.238	0.251	0.491		958	0.191	0.416	0.42		958	64.2202	47.0214	51.594		958	17.1987
959	0.227	0.315	0.574		959	0.247	0.497	0.593		959	60.4671	35.5044	37.9915		959	24.9627
960	0.296	0.429	0.705		960	0.447	0.785	0.834		960	38.0317	3.57427	18.2253		960	34.4574
961	0.306	0.342	0.414		961	0.442	0.775	0.981		961	37.6147	11.2788	25.8767		961	26.3359
962	0.266	0.29	0.506		962	0.594	0.672	0.813		962	28.2736	23.5902	29.915		962	4.68341
963	0.225	0.256	0.456		963	0.314	0.449	0.475		963	55.0459	44.0032	50.5313		963	11.0427
964	0.196	0.277	0.512		964	0.43	0.615	0.746		964	47.7898	29.1501	33.1562		964	18.6397
965	0.146	0.308	0.513		965	0.315	0.5	0.575		965	61.5513	35.8221	42.1892		965	25.7292
966	0.103	0.098	0.118		966	0.109	0.089	0.093		966	82.3186	85.1469	88.7885		966	-2.82834
967	0.18	0.278	0.453		967	0.265	0.476	0.603		967	62.8857	40.1112	43.8895		967	22.7745
968	0.202	0.279	0.313		968	0.566	0.649	0.515		968	35.9466	26.2907	56.0043		968	9.65592
969	0.145	0.305	0.274		969	0.121	0.262	0.298		969	77.8148	54.9643	69.6068		969	22.8506
970	0.259	0.293	0.472		970	0.44	0.435	0.524		970	41.7014	42.1763	47.0776		970	-0.474913
971	0.182	0.304	0.552		971	0.317	0.428	0.726		971	58.382	41.8586	32.0935		971	16.5234
972	0.246	0.298	0.493		972	0.326	0.58	0.689		972	52.2936	30.2621	37.1945		972	22.0315
973	0.246	0.264	0.354		973	0.312	0.411	0.665		973	53.4612	46.386	45.8555		973	7.0752
974	0.212	0.268	0.451		974	0.289	0.357	0.689		974	58.2152	50.3574	39.4261		974	7.85775
975	0.198	0.258	0.657		975	0.595	0.756	0.897		975	33.8616	19.4599	17.4283		975	14.4017
976	0.23	0.405	0.638		976	0.486	0.745	0.922		976	40.2836	8.65766	17.1095		976	31.6259
977	0.285	0.384	0.586		977	0.402	0.713	0.774		977	42.7023	12.8674	27.7365		977	29.8349
978	0.25	0.325	0.41		978	0.473	0.656	0.743		978	39.6997	22.081	38.7354		978	17.6187
979	0.195	0.342	0.524		979	0.327	0.605	0.725		979	56.4637	24.7816	33.6344		979	31.6821
980	0.181	0.352	0.525		980	0.327	0.485	0.573		980	57.6314	33.5187	41.6578		980	24.1127
981	0.173	0.333	0.411		981	0.4	0.495	0.537		981	52.2102	34.2335	49.6281		981	17.9767
982	0.188	0.342	0.426		982	0.374	0.436	0.701		982	53.1276	38.2049	40.1169		982	14.9227
983	0.219	0.392	0.396		983	0.349	0.412	0.348		983	52.6272	36.1398	60.4676		983	16.4874
984	0.188	0.269	0.44		984	0.3	0.501	0.6		984	59.2994	38.8403	44.7396		984	20.4591
985	0.21	0.279	0.343		985	0.44	0.584	0.717		985	45.7882	31.4535	43.6769		985	14.3346
986	0.193	0.321	0.385		986	0.456	0.537	0.583		986	45.8716	31.8507	48.5654		986	14.0209
987	0.315	0.322	0.466		987	0.541	0.676	0.727		987	28.6072	20.7307	36.61		987	7.87643
988	0.221	0.306	0.451		988	0.218	0.414	0.679		988	63.3862	42.8118	39.9575		988	20.5744
989	0.202	0.278	0.457		989	0.362	0.41	0.615		989	52.9608	45.3535	43.0393		989	7.60735
990	0.253	0.285	0.452		990	0.311	0.429	0.654		990	52.9608	43.2883	41.2327		990	9.67248
991	0.225	0.262	0.494		991	0.253	0.458	0.542		991	60.1334	42.8118	44.9522		991	17.3217
992	0.271	0.414	0.649		992	0.454	0.749	0.92		992	39.5329	7.6251	16.6312		992	31.9078
993	0.289	0.392	0.577		993	0.371	0.697	0.838		993	44.9541	13.5028	24.814		993	31.4513
994	0.22	0.297	0.536		994	0.285	0.437	0.55		994	57.8816	41.6998	42.2954		994	16.1818
995	0.18	0.207	0.508		995	0.27	0.462	0.486		995	62.4687	46.8626	47.1838		995	15.6061
996	0.219	0.317	0.598		996	0.518	0.585	0.651		996	38.5321	28.3558	33.6344		996	10.1763
997	0.18	0.337	0.425		997	0.278	0.435	0.43		997	61.8015	38.6815	54.5696		997	23.12
998	0.166	0.185	0.416		998	0.269	0.44	0.681		998	63.7198	50.3574	41.7109		998	13.3623
999	0.197	0.315	0.433		999	0.357	0.696	0.701		999	53.7948	19.6982	39.745		999	34.0967
1000	0.162	0.263	0.454		1000	0.293	0.439	0.414		1000	62.0517	44.2415	53.8789		1000	17.8102
1001	0.755	0.74	0.966		1001	0.42	0.708	1.003		1001	2.00167	-15.0119	-4.62274		1001	17.0136
1002	0.224	0.211	0.406		1002	0.23	0.452	0.585		1002	62.1351	47.3392	47.3433		1002	14.796
1003	0.241	0.249	0.292		1003	0.28	0.478	0.869		1003	56.5471	42.2558	38.3103		1003	14.2914
1004	0.177	0.291	0.372		1004	0.29	0.433	0.648		1004	61.0509	42.494	45.8023		1004	18.5568
1005	0.195	0.245	0.377		1005	0.229	0.491	0.565		1005	64.6372	41.5409	49.9469		1005	23.0963
1006	0.212	0.282	0.394		1006	0.232	0.419	0.494		1006	62.9691	44.3209	52.8162		1006	18.6483
1007	0.266	0.392	0.555		1007	0.339	0.518	0.75		1007	49.5413	27.7204	30.6589		1007	21.8209
1008	0.245	0.635	0.743		1008	0.535	1.074	1.087		1008	34.9458	-35.7427	2.76302		1008	70.6884
1009	0.223	0.379	0.532		1009	0.39	0.958	0.866		1009	48.8741	-6.19539	25.7173		1009	55.0695
1010	0.213	0.265	0.539		1010	0.309	0.516	0.553		1010	56.4637	37.9666	41.9766		1010	18.4971
1011	0.344	0.383	0.388		1011	0.602	0.667	0.67		1011	21.1009	16.6005	43.7832		1011	4.50044
1012	0.219	0.162	0.332		1012	0.284	0.36	0.524		1012	58.0484	58.5385	54.5165		1012	-0.490149
1013	0.176	0.22	0.436		1013	0.262	0.466	0.592		1013	63.4696	45.5123	45.3773		1013	17.9572
1014	0.199	0.23	0.312		1014	0.322	0.422	0.618		1014	56.5471	48.2129	50.5845		1014	8.33426
1015	0.258	0.197	0.41		1015	0.287	0.495	0.505		1015	54.5455	45.0357	51.3815		1015	9.50971
1016	0.238	0.185	0.371		1016	0.349	0.593	0.754		1016	51.0425	38.2049	40.2232		1016	12.8376
1017	0.197	0.2	0.412		1017	0.182	0.47	0.551		1017	68.3903	46.7832	48.831		1017	21.6072
1018	0.142	0.136	0.139		1018	0.119	0.137	0.08		1018	78.2319	78.3161	88.3634		1018	-0.084264
1019	0.184	0.196	0.353		1019	0.197	0.423	0.558		1019	68.2235	50.834	51.594		1019	17.3895
1020	0.241	0.214	0.386		1020	0.325	0.667	1.192		1020	52.794	30.0238	16.153		1020	22.7702
1021	0.206	0.28	0.383		1021	0.205	0.408	0.358		1021	65.7214	45.3535	60.627		1021	20.368
1022	0.239	0.291	0.46		1022	0.292	0.544	0.685		1022	55.7131	33.6775	39.1605		1022	22.0356
1023	0.26	0.281	0.493		1023	0.503	0.617	0.903		1023	36.3636	28.6736	25.8236		1023	7.69009
1024	0.244	0.239	0.267		1024	0.522	0.528	0.493		1024	36.1134	39.0786	59.6174		1024	-2.96521
1025	0.306	0.34	0.454		1025	0.445	0.615	0.811		1025	37.3645	24.1461	32.7843		1025	13.2183
1026	0.234	0.195	0.538		1026	0.26	0.409	0.514		1026	58.799	52.0254	44.102		1026	6.77358
1027	0.605	0.736	0.753		1027	0.815	1.043	1.104		1027	-18.432	-41.3026	1.32837		1027	22.8706
1028	0.187	0.248	0.326		1028	0.259	0.405	0.475		1028	62.8023	48.1334	57.4389		1028	14.6689
1029	0.261	0.239	0.358		1029	0.555	0.454	0.57		1029	31.9433	44.9563	50.6908		1029	-13.013
1030	0.201	0.286	0.365		1030	0.203	0.422	0.485		1030	66.3053	43.7649	54.8353		1030	22.5404
1031	0.263	0.344	0.316		1031	0.501	0.633	0.743		1031	36.2802	22.3987	43.7301		1031	13.8815
1032	0.203	0.173	0.333		1032	0.276	0.408	0.503		1032	60.05	53.8523	55.5792		1032	6.19778
1033	0.188	0.233	0.367		1033	0.189	0.385	0.498		1033	68.5571	50.9134	54.0383		1033	17.6437
1034	0.249	0.254	0.543		1034	0.252	0.549	0.78		1034	58.2152	36.2192	29.7024		1034	21.996
1035	0.238	0.221	0.459		1035	0.187	0.352	0.535		1035	64.5538	54.4877	47.1838		1035	10.0661
1036	0.201	0.263	0.324		1036	0.237	0.414	0.571		1036	63.4696	46.2272	52.4442		1036	17.2424
1037	0.238	0.241	0.341		1037	0.344	0.482	0.614		1037	51.4595	42.5735	49.2561		1037	8.88608
1038	0.195	0.268	0.395		1038	0.25	0.418	0.538		1038	62.8857	45.5123	50.4251		1038	17.3734
1039	0.102	0.096	0.107		1039	0.098	0.074	0.075		1039	83.3194	86.4972	90.3294		1039	-3.17779
1040	0.274	0.376	0.652		1040	0.707	0.88	1.099		1040	18.1818	0.238284	6.96068		1040	17.9435
1041	0.29	0.393	0.414		1041	0.406	0.733	0.878		1041	41.9516	10.5639	31.3496		1041	31.3877
1042	0.178	0.131	0.146		1042	0.161	0.747	0.662		1042	71.7264	30.2621	57.067		1042	41.4643
1043	0.213	0.262	0.427		1043	0.257	0.748	0.506		1043	60.8007	19.7776	50.4251		1043	41.0231
1044	0.19	0.203	0.436		1044	0.153	0.099	0.113		1044	71.3928	76.0127	70.8289		1044	-4.61988
1045	0.176	0.186	0.366		1045	0.237	0.477	0.557		1045	65.5546	47.3392	50.9564		1045	18.2155
1046	0.182	0.243	0.379		1046	0.322	0.422	0.769		1046	57.965	47.1803	39.0011		1046	10.7847
1047	0.222	0.225	0.359		1047	0.224	0.41	0.547		1047	62.8023	49.5631	51.8597		1047	13.2392
1048	0.275	0.237	0.409		1048	0.155	0.431	0.507		1048	64.1368	46.942	51.3284		1048	17.1948
1049	0.196	0.257	0.456		1049	0.262	0.684	0.86		1049	61.8015	25.2581	30.0744		1049	36.5434
1050	0.189	0.316	0.451		1050	0.262	0.49	0.597		1050	62.3853	35.9809	44.3146		1050	26.4044
1051	0.157	0.283	0.351		1051	0.2	0.42	0.556		1051	70.2252	44.162	51.8066		1051	26.0632
1052	0.233	0.272	0.364		1052	0.252	0.479	0.683		1052	59.5496	40.3495	44.3677		1052	19.2001
1053	0.186	0.264	0.396		1053	0.248	0.347	0.685		1053	63.8032	51.4694	42.5611		1053	12.3337
1054	0.203	0.246	0.43		1054	0.351	0.646	0.741		1054	53.7948	29.1501	37.779		1054	24.6447
1055	0.26	0.288	0.604		1055	0.365	0.647	0.895		1055	47.8732	25.7347	20.3507		1055	22.1385
1056	0.247	0.397	0.675		1056	0.506	0.703	0.972		1056	37.1977	12.6291	12.4867		1056	24.5686
1057	0.26	0.357	0.527		1057	0.358	0.665	0.882		1057	48.457	18.8245	25.1328		1057	29.6326
1058	0.248	0.266	0.428		1058	0.287	0.32	0.543		1058	55.3795	53.4551	48.406		1058	1.92436
1059	0.229	0.262	0.415		1059	0.354	0.465	0.497		1059	51.3761	42.2558	51.5409		1059	9.12039
1060	0.192	0.249	0.349		1060	0.228	0.357	0.6		1060	64.9708	51.8666	49.5749		1060	13.1042
1061	0.174	0.185	0.346		1061	0.242	0.391	0.453		1061	65.3044	54.2494	57.5452		1061	11.055
1062	0.226	0.272	0.315		1062	0.394	0.535	0.621		1062	48.2902	35.9015	50.2657		1062	12.3887
1063	0.146	0.145	0.178		1063	0.306	0.39	0.433		1063	62.3019	57.506	67.5345		1063	4.79596
1064	0.159	0.208	0.376		1064	0.284	0.449	0.597		1064	63.0525	47.8157	48.2997		1064	15.2368
1065	0.236	0.201	0.305		1065	0.35	0.571	0.566		1065	51.1259	38.6815	53.7194		1065	12.4444
1066	0.101	0.085	0.101		1066	0.096	0.072	0.072		1066	83.5696	87.5298	90.8077		1066	-3.96014
1067	0.227	0.224	0.474		1067	0.275	0.406	0.621		1067	58.1318	49.9603	41.8172		1067	8.17149
1068	0.277	0.351	0.433		1068	0.383	0.545	0.71		1068	44.9541	28.8324	39.2667		1068	16.1217
1069	0.284	0.324	0.37		1069	0.548	0.752	0.843		1069	30.6088	14.5353	35.5473		1069	16.0735
1070	0.224	0.23	0.418		1070	0.348	0.389	0.559		1070	52.2936	50.834	48.0871		1070	1.45958
1071	0.264	0.309	0.652		1071	0.394	0.609	0.635		1071	45.1209	27.085	31.6153		1071	18.0359
1072	0.311	0.377	0.713		1072	0.479	0.714	0.993		1072	34.1118	13.3439	9.35175		1072	20.7678
1073	0.176	0.44	0.573		1073	0.126	0.104	0.109		1073	74.8123	56.7911	63.762		1073	18.0212
1074	0.234	0.255	0.505		1074	0.283	0.378	0.563		1074	56.8807	49.722	43.2519		1074	7.15873
1075	0.366	0.503	0.55		1075	0.801	0.962	0.967		1075	2.66889	-16.3622	19.3943		1075	19.0311
1076	0.235	0.244	0.454		1076	0.215	0.297	0.421		1076	62.4687	57.0294	53.5069		1076	5.43934
1077	0.186	0.118	0.251		1077	0.292	0.231	0.327		1077	60.1334	72.2796	69.288		1077	-12.1461
1078	0.208	0.202	0.382		1078	0.163	0.425	0.616		1078	69.0575	50.1986	46.9713		1078	18.859
1079	0.323	0.268	0.333		1079	0.427	0.635	0.657		1079	37.4479	28.2764	47.3964		1079	9.17146
1080	0.164	0.27	0.362		1080	0.209	0.401	0.493		1080	68.8907	46.7037	54.5696		1080	22.187
1081	0.221	0.256	0.487		1081	0.182	0.406	0.544		1081	66.3887	47.4186	45.2179		1081	18.9701
1082	0.174	0.113	0.166		1082	0.19	0.118	0.095		1082	69.6414	81.6521	86.1318		1082	-12.0107
1083	0.205	0.241	0.481		1083	0.224	0.486	0.634		1083	64.2202	42.2558	40.7545		1083	21.9644
1084	0.198	0.334	0.364		1084	0.405	0.563	0.603		1084	49.7081	28.753	48.6185		1084	20.9551
1085	0.178	0.243	0.39		1085	0.216	0.436	0.573		1085	67.1393	46.0683	48.831		1085	21.071
1086	0.213	0.247	0.376		1086	0.321	0.363	0.551		1086	55.4629	51.5488	50.7439		1086	3.91404
1087	0.241	0.294	0.569		1087	0.284	0.389	0.554		1087	56.2135	45.7506	40.3294		1087	10.4629
1088	0.261	0.431	0.749		1088	0.493	0.771	0.97		1088	37.1143	4.5274	8.661		1088	32.5869
1089	0.293	0.38	0.641		1089	0.395	0.667	0.944		1089	42.6188	16.8388	15.7811		1089	25.7801
1090	0.222	0.279	0.543		1090	0.255	0.406	0.613		1090	60.2168	45.5917	38.576		1090	14.6251
1091	0.222	0.272	0.443		1091	0.207	0.471	0.728		1091	64.2202	40.9849	37.779		1091	23.2353
1092	0.189	0.206	0.392		1092	0.144	0.388	0.438		1092	72.2269	52.8197	55.898		1092	19.4072
1093	0.096	0.082	0.099		1093	0.105	0.133	0.091		1093	83.236	82.923	89.9044		1093	0.313075
1094	0.263	0.233	0.389		1094	0.239	0.4	0.481		1094	58.1318	49.722	53.7726		1094	8.40977
1095	0.207	0.262	0.382		1095	0.172	0.466	0.572		1095	68.3903	42.1763	49.3092		1095	26.214
1096	0.198	0.237	0.297		1096	0.296	0.419	0.677		1096	58.799	47.8952	48.2465		1096	10.9038
1097	0.186	0.22	0.394		1097	0.184	0.416	0.438		1097	69.141	49.4837	55.7917		1097	19.6572
1098	0.206	0.206	0.25		1098	0.226	0.41	0.366		1098	63.97	51.0723	67.2689		1098	12.8977
1099	0.207	0.198	0.341		1099	0.154	0.468	0.52		1099	69.8916	47.1009	54.2508		1099	22.7907
1100	0.246	0.329	0.389		1100	0.456	0.647	0.695		1100	41.4512	22.4782	42.4017		1100	18.9731
1101	0.228	0.286	0.397		1101	0.231	0.48	0.62		1101	61.7181	39.1581	45.9617		1101	22.56
1102	0.203	0.258	0.428		1102	0.279	0.388	0.46		1102	59.7998	48.6894	52.8162		1102	11.1104
1103	0.202	0.277	0.53		1103	0.277	0.413	0.473		1103	60.05	45.1946	46.7056		1103	14.8554
1104	0.271	0.347	0.742		1104	0.419	0.71	0.865		1104	42.452	16.0445	14.6121		1104	26.4076
1105	0.265	0.361	0.602		1105	0.359	0.717	0.901		1105	47.9566	14.3765	20.1382		1105	33.5801
1106	0.22	0.254	0.441		1106	0.232	0.543	0.547		1106	62.3019	36.6958	47.5027		1106	25.6061
1107	0.189	0.315	0.351		1107	0.294	0.312	0.465		1107	59.7164	50.1986	56.6419		1107	9.51786
1108	0.193	0.404	0.462		1108	0.178	0.478	0.732		1108	69.0575	29.9444	36.5569		1108	39.1131
1109	0.241	0.221	0.418		1109	0.464	0.623	0.689		1109	41.201	32.9627	41.1796		1109	8.23833
1110	0.234	0.279	0.437		1110	0.465	0.529	0.636		1110	41.7014	35.8221	42.9862		1110	5.87934
1111	0.246	0.276	0.326		1111	0.217	0.5	0.755		1111	61.3845	38.3638	42.5611		1111	23.0207
1112	0.213	0.207	0.319		1112	0.273	0.386	0.505		1112	59.4662	52.8991	56.2168		1112	6.5671
1113	0.246	0.325	0.384		1113	0.143	0.38	0.479		1113	67.5563	44.0032	54.1445		1113	23.5531
1114	0.18	0.26	0.355		1114	0.283	0.434	0.647		1114	61.3845	44.8769	46.7588		1114	16.5076
1115	0.198	0.242	0.476		1115	0.202	0.53	0.589		1115	66.6389	38.6815	43.4113		1115	27.9574
1116	0.194	0.253	0.354		1116	0.229	0.433	0.442		1116	64.7206	45.5123	57.7046		1116	19.2083
1117	0.172	0.232	0.402		1117	0.216	0.395	0.704		1117	67.6397	50.1986	41.2327		1117	17.4411
1118	0.161	0.201	0.395		1118	0.24	0.411	0.475		1118	66.5555	51.39	53.7726		1118	15.1655
1119	0.319	0.321	0.775		1119	0.396	0.632	0.833		1119	40.367	24.305	14.559		1119	16.062
1120	0.321	0.392	0.69		1120	0.428	0.78	0.97		1120	37.5313	6.91025	11.796		1120	30.621
1121	0.336	0.341	0.598		1121	0.339	0.612	0.925		1121	43.7031	24.305	19.0755		1121	19.3981
1122	0.234	0.282	0.366		1122	0.222	0.551	0.661		1122	61.9683	33.8364	45.4304		1122	28.1319
1123	0.19	0.293	0.426		1123	0.285	0.436	0.403		1123	60.3837	42.0969	55.9511		1123	18.2868
1124	0.169	0.297	0.41		1124	0.158	0.338	0.531		1124	72.7273	49.5631	50		1124	23.1641
1125	0.173	0.19	0.409		1125	0.183	0.427	0.497		1125	70.3086	50.9929	51.8597		1125	19.3157
1126	0.212	0.298	0.444		1126	0.311	0.548	0.599		1126	56.3803	32.8038	44.5802		1126	23.5765
1127	0.203	0.253	0.35		1127	0.181	0.409	0.427		1127	67.9733	47.4186	58.7141		1127	20.5547
1128	0.174	0.243	0.407		1128	0.275	0.44	0.416		1128	62.5521	45.7506	56.2699		1128	16.8015
1129	0.258	0.329	0.452		1129	0.19	0.61	0.522		1129	62.6355	25.417	48.2465		1129	37.2185
1130	0.202	0.203	0.357		1130	0.242	0.355	0.564		1130	62.9691	55.6791	51.0627		1130	7.29003
1131	0.198	0.282	0.434		1131	0.279	0.585	0.7		1131	60.2168	31.1358	39.745		1131	29.081
1132	0.222	0.269	0.365		1132	0.346	0.49	0.671		1132	52.6272	39.7141	44.9522		1132	12.9131
1133	0.173	0.221	0.297		1133	0.201	0.439	0.579		1133	68.8073	47.5774	53.4538		1133	21.2299
1134	0.197	0.301	0.565		1134	0.361	0.556	0.531		1134	53.4612	31.9301	41.7641		1134	21.5311
1135	0.199	0.25	0.494		1135	0.267	0.366	0.549		1135	61.1343	51.0723	44.5802		1135	10.062
1136	0.26	0.465	0.796		1136	0.497	0.833	1.009		1136	36.8641	-3.0977	4.09139		1136	39.9617
1137	0.339	0.375	0.62		1137	0.462	0.774	1.065		1137	33.1943	8.73709	10.4676		1137	24.4572
1138	0.247	0.244	0.451		1138	0.277	0.537	0.545		1138	56.2969	37.9666	47.0776		1138	18.3303
1139	0.228	0.3	0.376		1139	0.241	0.39	0.622		1139	60.8841	45.1946	46.9713		1139	15.6895
1140	0.168	0.243	0.511		1140	0.133	0.354	0.455		1140	74.8957	52.5814	48.6716		1140	22.3143
1141	0.144	0.268	0.466		1141	0.238	0.552	0.723		1141	68.1401	34.8689	36.8225		1141	33.2712
1142	0.211	0.238	0.44		1142	0.281	0.433	0.673		1142	58.9658	46.7037	40.8608		1142	12.2621
1143	0.177	0.231	0.477		1143	0.152	0.392	0.457		1143	72.5605	50.5163	50.3719		1143	22.0442
1144	0.193	0.289	0.247		1144	0.331	0.661	0.56		1144	56.2969	24.5433	57.1201		1144	31.7536
1145	0.189	0.245	0.456		1145	0.182	0.54	0.591		1145	69.0575	37.6489	44.3677		1145	31.4086
1146	0.178	0.23	0.298		1146	0.182	0.411	0.599		1146	69.975	49.0866	52.3379		1146	20.8884
1147	0.196	0.226	0.445		1147	0.17	0.411	0.567		1147	69.4746	49.4043	46.2274		1147	20.0703
1148	0.232	0.096	0.112		1148	0.131	0.097	0.129		1148	69.7248	84.6704	87.1945		1148	-14.9456
1149	0.209	0.219	0.42		1149	0.253	0.409	0.497		1149	61.4679	50.1191	51.2752		1149	11.3487
1150	0.232	0.307	0.418		1150	0.23	0.545	0.731		1150	61.4679	32.3272	38.9479		1150	29.1406
1151	0.204	0.284	0.515		1151	0.376	0.646	0.954		1151	51.6264	26.1319	21.9447		1151	25.4945
1152	0.293	0.38	0.701		1152	0.431	0.744	0.938		1152	39.6163	10.7228	12.9118		1152	28.8936
1153	0.304	0.399	0.592		1153	0.402	0.668	0.95		1153	41.1176	15.2502	18.0659		1153	25.8674
1154	0.244	0.231	0.392		1154	0.429	0.601	0.701		1154	43.8699	33.9158	41.9235		1154	9.95409
1155	0.193	0.281	0.362		1155	0.345	0.444	0.672		1155	55.1293	42.4146	45.0584		1155	12.7147
1156	0.15	0.255	0.374		1156	0.158	0.354	0.859		1156	74.3119	51.6283	34.4846		1156	22.6837
1157	0.191	0.267	0.411		1157	0.188	0.484	0.567		1157	68.3903	40.3495	48.034		1157	28.0408
1158	0.234	0.279	0.52		1158	0.279	0.762	0.718		1158	57.2143	17.3153	34.2189		1158	39.899
1159	0.203	0.202	0.38		1159	0.176	0.421	0.514		1159	68.3903	50.5163	52.4973		1159	17.874
1160	0.099	0.109	0.106		1160	0.138	0.128	0.1		1160	80.2335	81.1755	89.0542		1160	-0.942008
1161	0.225	0.252	0.502		1161	0.17	0.603	0.583		1161	67.0559	32.089	42.3486		1161	34.9669
1162	0.173	0.272	0.411		1162	0.186	0.486	0.457		1162	70.0584	39.7935	53.8789		1162	30.2649
1163	0.187	0.227	0.327		1163	0.277	0.65	0.416		1163	61.3011	30.3415	60.5207		1163	30.9595
1164	0.235	0.313	0.424		1164	0.179	0.512	0.636		1164	65.4712	34.4718	43.6769		1164	30.9994
1165	0.221	0.258	0.375		1165	0.274	0.451	0.461		1165	58.7156	43.6855	55.5792		1165	15.0301
1166	0.239	0.245	0.369		1166	0.196	0.373	0.474		1166	63.7198	50.9134	55.2072		1166	12.8063
1167	0.232	0.268	0.48		1167	0.266	0.434	0.572		1167	58.4654	44.2415	44.102		1167	14.2239
1168	0.238	0.361	0.725		1168	0.444	0.75	0.934		1168	43.1193	11.7554	11.8491		1168	31.3639
1169	0.284	0.305	0.539		1169	0.373	0.708	0.959		1169	45.2043	19.5393	20.4038		1169	25.665
1170	0.248	0.249	0.479		1170	0.269	0.439	0.56		1170	56.8807	45.3535	44.7928		1170	11.5273
1171	0.195	0.375	0.377		1171	0.426	0.509	0.609		1171	48.2068	29.7855	47.6089		1171	18.4213
1172	0.263	0.18	0.227		1172	0.289	0.49	0.452		1172	53.9616	46.7832	63.9214		1172	7.17847
1173	0.185	0.252	0.385		1173	0.184	0.295	0.534		1173	69.2244	56.5528	51.169		1173	12.6715
1174	0.175	0.221	0.272		1174	0.259	0.375	0.694		1174	63.8032	52.6608	48.6716		1174	11.1423
1175	0.172	0.275	0.426		1175	0.182	0.44	0.502		1175	70.4754	43.2089	50.6908		1175	27.2665
1176	0.184	0.259	0.259		1176	0.202	0.471	0.585		1176	67.8065	42.0175	55.1541		1176	25.789
1177	0.241	0.336	0.39		1177	0.172	0.473	0.581		1177	65.5546	35.7427	48.406		1177	29.812
1178	0.255	0.294	0.314		1178	0.168	0.598	0.49		1178	64.7206	29.1501	57.2795		1178	35.5705
1179	0.214	0.276	0.385		1179	0.164	0.402	0.583		1179	68.4737	46.1477	48.5654		1179	22.326
1180	0.2	0.248	0.381		1180	0.276	0.56	0.569		1180	60.3003	35.8221	49.5218		1180	24.4782
1181	0.185	0.26	0.278		1181	0.224	0.545	0.615		1181	65.8882	36.0604	52.5505		1181	29.8279
1182	0.224	0.309	0.399		1182	0.26	0.458	0.583		1182	59.633	39.0786	47.8215		1182	20.5544
1183	0.178	0.221	0.325		1183	0.346	0.561	0.606		1183	56.2969	37.8872	50.5313		1183	18.4097
1184	0.263	0.37	0.683		1184	0.411	0.749	0.936		1184	43.7865	11.1199	13.9745		1184	32.6666
1185	0.199	0.338	0.671		1185	0.138	0.274	0.873		1185	71.8932	51.39	17.9596		1185	20.5033
1186	0.263	0.285	0.543		1186	0.25	0.532	0.551		1186	57.2143	35.1072	41.8704		1186	22.1071
1187	0.2	0.336	0.439		1187	0.276	0.439	0.531		1187	60.3003	38.4432	48.4591		1187	21.857
1188	0.161	0.293	0.438		1188	0.288	0.33	0.479		1188	62.5521	50.5163	51.2752		1188	12.0358
1189	0.206	0.364	0.373		1189	0.204	0.398	0.492		1189	65.8048	39.4758	54.0383		1189	26.3291
1190	0.192	0.273	0.481		1190	0.209	0.416	0.528		1190	66.5555	45.274	46.3868		1190	21.2814
1191	0.178	0.278	0.387		1191	0.182	0.506	0.52		1191	69.975	37.7284	51.8066		1191	32.2466
1192	0.21	0.283	0.331		1192	0.194	0.495	0.589		1192	66.3053	38.2049	51.1158		1192	28.1003
1193	0.252	0.304	0.451		1193	0.239	0.555	0.465		1193	59.0492	31.7712	51.3284		1193	27.278
1194	0.206	0.235	0.429		1194	0.212	0.447	0.465		1194	65.1376	45.83	52.4973		1194	19.3076
1195	0.092	0.08	0.095		1195	0.089	0.067	0.068		1195	84.9041	88.3241	91.339		1195	-3.41998
1196	0.197	0.24	0.414		1196	0.233	0.513	0.419		1196	64.1368	40.1906	55.7386		1196	23.9462
1197	0.16	0.238	0.205		1197	0.494	0.535	0.604		1197	45.4545	38.6021	57.0138		1197	6.85248
1198	0.226	0.26	0.385		1198	0.292	0.408	0.614		1198	56.7973	46.942	46.9182		1198	9.85531
1199	0.204	0.272	0.537		1199	0.277	0.411	0.566		1199	59.8832	45.7506	41.3921		1199	14.1326
1200	0.262	0.414	0.738		1200	0.48	0.78	1.01		1200	38.1151	5.16283	7.12009		1200	32.9523
1201	0.246	0.335	0.506		1201	0.445	0.689	0.819		1201	42.3686	18.6656	29.5962		1201	23.703
1202	0.221	0.245	0.421		1202	0.335	0.487	0.635		1202	53.628	41.8586	43.8895		1202	11.7694
1203	0.235	0.336	0.404		1203	0.316	0.62	0.77		1203	54.045	24.0667	37.6196		1203	29.9783
1204	0.214	0.396	0.428		1204	0.452	0.588	0.886		1204	44.4537	21.8427	30.1807		1204	22.611
1205	0.147	0.28	0.355		1205	0.255	0.457	0.583		1205	66.4721	41.4615	50.1594		1205	25.0106
1206	0.155	0.218	0.423		1206	0.203	0.341	0.396		1206	70.1418	55.5997	56.4825		1206	14.5421
1207	0.141	0.158	0.175		1207	0.166	0.425	0.388		1207	74.3953	53.6934	70.085		1207	20.7019
1208	0.189	0.252	0.385		1208	0.196	0.361	0.497		1208	67.8899	51.3106	53.135		1208	16.5793
1209	0.226	0.27	0.464		1209	0.172	0.367	0.492		1209	66.8057	49.4043	49.203		1209	17.4014
1210	0.096	0.078	0.093		1210	0.092	0.065	0.069		1210	84.3203	88.6418	91.3921		1210	-4.32151
1211	0.216	0.226	0.47		1211	0.189	0.454	0.412		1211	66.2219	45.9889	53.135		1211	20.233
1212	0.157	0.256	0.33		1212	0.157	0.373	0.601		1212	73.8115	50.0397	50.5313		1212	23.7718
1213	0.195	0.108	0.125		1213	0.277	0.535	0.376		1213	60.6339	48.9277	73.3794		1213	11.7061
1214	0.17	0.264	0.499		1214	0.328	0.43	0.548		1214	58.4654	44.8769	44.3677		1214	13.5885
1215	0.243	0.35	0.63		1215	0.317	0.542	0.775		1215	53.2944	29.1501	25.3454		1215	24.1443
1216	0.281	0.398	0.676		1216	0.534	0.879	1.042		1216	32.0267	-1.42971	8.71413		1216	33.4564
1217	0.259	0.305	0.627		1217	0.406	0.749	0.892		1217	44.5371	16.2828	19.288		1217	28.2544
1218	0.233	0.271	0.56		1218	0.231	0.482	0.672		1218	61.3011	40.1906	34.5377		1218	21.1105
1219	0.237	0.395	0.425		1219	0.324	0.439	0.514		1219	53.211	33.7569	50.1063		1219	19.4541
1220	0.157	0.248	0.415		1220	0.284	0.401	0.392		1220	63.2193	48.4512	57.1201		1220	14.7682
1221	0.253	0.218	0.323		1221	0.156	0.738	0.447		1221	65.8882	24.0667	59.0861		1221	41.8215
1222	0.163	0.245	0.464		1222	0.233	0.412	0.483		1222	66.9725	47.8157	49.6812		1222	19.1568
1223	0.215	0.231	0.438		1223	0.276	0.609	0.743		1223	59.0492	33.2804	37.2476		1223	25.7688
1224	0.21	0.27	0.391		1224	0.269	0.427	0.997		1224	60.05	44.6386	26.2487		1224	15.4114
1225	0.168	0.268	0.444		1225	0.153	0.464	0.62		1225	73.2277	41.8586	43.4644		1225	31.3691
1226	0.193	0.3	0.369		1226	0.226	0.408	0.609		1226	65.0542	43.7649	48.034		1226	21.2893
1227	0.216	0.29	0.439		1227	0.172	0.47	0.491		1227	67.6397	39.6346	50.5845		1227	28.0051
1228	0.208	0.268	0.397		1228	0.246	0.313	0.466		1228	62.1351	53.8523	54.1445		1228	8.28285
1229	0.181	0.279	0.405		1229	0.181	0.444	0.53		1229	69.8082	42.5735	50.3188		1229	27.2347
1230	0.197	0.249	0.4		1230	0.216	0.409	0.403		1230	65.5546	47.7363	57.3326		1230	17.8183
1231	0.232	0.269	0.572		1231	0.262	0.444	0.702		1231	58.799	43.3678	32.3061		1231	15.4312
1232	0.283	0.464	0.778		1232	0.582	0.902	1.081		1232	27.8565	-8.49881	1.2221		1232	36.3554
1233	0.303	0.487	0.594		1233	0.419	0.823	0.935		1233	39.7832	-4.05083	18.7566		1233	43.834
1234	0.225	0.283	0.501		1234	0.376	0.586	0.709		1234	49.8749	30.977	35.7067		1234	18.8979
1235	0.2	0.305	0.433		1235	0.265	0.446	0.64		1235	61.2177	40.3495	42.9862		1235	20.8682
1236	0.155	0.266	0.339		1236	0.199	0.374	0.473		1236	70.4754	49.166	56.8544		1236	21.3094
1237	0.184	0.303	0.396		1237	0.292	0.557	0.464		1237	60.3003	31.6918	54.3039		1237	28.6084
1238	0.196	0.324	0.362		1238	0.173	0.815	0.53		1238	69.2244	9.53137	52.6036		1238	59.693
1239	0.136	0.162	0.176		1239	0.256	0.42	0.275		1239	67.3061	53.7728	76.0361		1239	13.5333
1240	0.249	0.26	0.413		1240	0.334	0.643	0.546		1240	51.3761	28.2764	49.0436		1240	23.0997
1241	0.2	0.248	0.355		1241	0.138	0.355	0.385		1241	71.8098	52.1048	60.6801		1241	19.705
1242	0.155	0.234	0.416		1242	0.18	0.335	0.498		1242	72.0601	54.8054	51.4346		1242	17.2546
1243	0.208	0.253	0.467		1243	0.186	0.459	0.564		1243	67.1393	43.4472	45.2179		1243	23.6921
1244	0.296	0.322	0.502		1244	0.318	0.654	0.659		1244	48.7907	22.4782	38.3103		1244	26.3125
1245	0.187	0.243	0.448		1245	0.175	0.391	0.45		1245	69.8082	49.6426	52.2848		1245	20.1656
1246	0.253	0.257	0.4		1246	0.215	0.42	0.461		1246	60.9675	46.2272	54.2508		1246	14.7403
1247	0.245	0.313	0.499		1247	0.278	0.502	0.634		1247	56.3803	35.2661	39.7981		1247	21.1142
1248	0.285	0.467	0.734		1248	0.664	0.887	1.062		1248	20.8507	-7.54567	4.56961		1248	28.3964
1249	0.286	0.433	0.637		1249	0.401	0.815	1.033		1249	42.7023	0.873709	11.2646		1249	41.8285
1250	0.195	0.314	0.38		1250	0.275	0.462	0.58		1250	60.8007	38.3638	48.9904		1250	22.4369
1251	0.173	0.307	0.434		1251	0.281	0.408	0.608		1251	62.1351	43.2089	44.6334		1251	18.9262
1252	0.19	0.248	0.296		1252	0.188	0.386	0.482		1252	68.4737	49.6426	58.661		1252	18.8312
1253	0.169	0.23	0.338		1253	0.201	0.428	0.309		1253	69.141	47.7363	65.6217		1253	21.4047
1254	0.13	0.206	0.229		1254	0.234	0.368	0.331		1254	69.6414	54.4083	70.2444		1254	15.2331
1255	0.158	0.181	0.248		1255	0.12	0.096	0.094		1255	76.814	77.9984	81.8278		1255	-1.1844
1256	0.154	0.194	0.217		1256	0.234	0.406	0.504		1256	67.6397	52.3431	61.6897		1256	15.2966
1257	0.239	0.224	0.38		1257	0.172	0.377	0.676		1257	65.7214	52.2637	43.8895		1257	13.4577
1258	0.217	0.217	0.337		1258	0.167	0.415	0.357		1258	67.9733	49.8014	63.1243		1258	18.1719
1259	0.727	0.609	0.841		1259	0.659	0.705	0.785		1259	-15.5963	-4.36855	13.6026		1259	-11.2278
1260	0.173	0.236	0.375		1260	0.186	0.452	0.409		1260	70.0584	45.3535	58.3422		1260	24.7049
1261	0.343	0.278	0.408		1261	0.431	0.665	0.766		1261	35.4462	25.0993	37.6196		1261	10.3469
1262	0.246	0.27	0.414		1262	0.227	0.456	0.491		1262	60.5505	42.3352	51.9129		1262	18.2153
1263	0.234	0.265	0.448		1263	0.407	0.506	0.602		1263	46.5388	38.7609	44.2083		1263	7.77786
1264	0.292	0.396	0.709		1264	0.46	0.708	0.908		1264	37.2811	12.3114	14.0808		1264	24.9697
1265	0.338	0.392	0.642		1265	0.414	0.708	0.902		1265	37.2811	12.6291	17.9596		1265	24.652
1266	0.195	0.289	0.488		1266	0.29	0.499	0.633		1266	59.5496	37.4106	40.4357		1266	22.139
1267	0.273	0.361	0.68		1267	0.275	0.621	0.709		1267	54.2952	22.0016	26.1955		1267	32.2937
1268	0.191	0.244	0.42		1268	0.252	0.359	0.517		1268	63.0525	52.1048	50.2125		1268	10.9477
1269	0.197	0.246	0.499		1269	0.333	0.553	0.709		1269	55.7965	36.5369	35.813		1269	19.2596
1270	0.177	0.229	0.272		1270	0.292	0.305	0.334		1270	60.8841	57.5854	67.8002		1270	3.29868
1271	0.219	0.246	0.364		1271	0.217	0.367	0.521		1271	63.6364	51.3106	52.9756		1271	12.3258
1272	0.162	0.303	0.444		1272	0.164	0.393	0.562		1272	72.8107	44.718	46.5462		1272	28.0926
1273	0.317	0.32	0.471		1273	0.544	0.559	0.809		1273	28.1902	30.1827	31.9872		1273	-1.99253
1274	0.228	0.275	0.517		1274	0.247	0.315	0.488		1274	60.3837	53.1374	46.5994		1274	7.24624
1275	0.25	0.212	0.392		1275	0.259	0.46	0.581		1275	57.548	46.6243	48.2997		1275	10.9237
1276	0.195	0.292	0.464		1276	0.293	0.393	0.449		1276	59.2994	45.5917	51.4878		1276	13.7077
1277	0.279	0.341	0.439		1277	0.363	0.58	0.574		1277	46.4554	26.8467	46.1743		1277	19.6087
1278	0.221	0.264	0.355		1278	0.226	0.359	0.46		1278	62.7189	50.5163	56.695		1278	12.2026
1279	0.201	0.264	0.528		1279	0.233	0.428	0.605		1279	63.8032	45.0357	39.7981		1279	18.7674
1280	0.303	0.379	0.747		1280	0.465	0.781	0.929		1280	35.9466	7.86338	10.9458		1280	28.0832
sd	0.0651997	0.0800156	0.139026		sd	0.132641	0.163146	0.218317
avg	0.231924	0.278101	0.455788		avg	0.311346	0.52412	0.686548
DMSO	0.572	0.44	0.911		DMSO	0.627	0.819	0.971
§ Color scheme: Darker red, increasing inhibition; Darker green, increasing activation
