# Supplementary material for: A Small Molecule Inhibitor of Pex3–Pex19 Interaction Disrupts Glycosome Biogenesis and Causes Lethality in Trypanosoma brucei
Source: Front Cell Dev Biol. 2021 Jul 19;9:703603. doi: 10.3389/fcell.2021.703603 (PMC8326762; doi:10.3389/fcell.2021.703603)
Supplement: Supplementary file 2 [file Table_2.XLSX]

## Sheet: Sheet1
Compound No	RackNo	RackPos	CATNUM	mol weight Structure	Name	SecName	Class	Enzyme	Action	Selectivity	Description
1	01	A02	120693	195.22	DL-alpha-Methyl-p-tyrosine	4-Hydroxy-alpha-methylphenylalanine	Neurotransmission	Enzyme	Inhibitor	Tyrosine hydroxylase	Inhibitor of catecholamine synthesis and tyrosine hydroxylase
33	01	A03	291552	202.258	6-Methoxy-1,2,3,4-tetrahydro-9H-pyrido[3,4b] indole		Neurotransmission	Enzyme	Inhibitor	MAO	MAO inhibitor
65	01	A04	A 0500	59.0683	Acetamide	Amide C2	Biochemistry	Enzyme	Inhibitor	Carbonic anhydrase	Carbonic anhydrase inhibitor
97	01	A05	A 1260	187.715	Amantadine hydrochloride	Tricyclo[3.3.1.1 3,7]decan-1-amine hydrochloride	Dopamine		Releaser		Dopamine releaser used in the treatment of Parkinsonism and drug- related extrapyramidal reactions; antiviral (Influenza A)
129	01	A06	A 2129	103.122	GABA	gamma-Aminobutyric acid	GABA		Agonist		Endogenous neurotransmitter
161	01	A07	A 3539	175.616	Gabaculine hydrochloride		GABA	Enzyme	Inhibitor	GABA transaminase	GABA transaminase inhibitor; conformationally constrained GABA analog
193	01	A08	A 4508	218.595	O-(Carboxymethyl)hydroxylamine hemihydrochloride	Aminooxyacetic acid; (Carboxymethoxy)amine hemihydrochloride	Biochemistry	Enzyme	Inhibitor	Aminotransferase	Non-selective aminotransferase inhibitor
225	01	A09	PZ0142	429.284	PD-180970	6-(2,6-Dichlorophenyl)-2-[(4-fluoro-3-methylphenyl)amino]-8-methyl-pyrido[2,3-d]pyrimidin-7(8H)-one	Cell signaling/ tyrosine kinase	Enzyme	Inhibitor	p210 Bcr-Abl	PD-180970 is a potent inhibitor of the p210 Bcr-Abl tyrosine kinase.
257	01	A10	A 5909	313.83	N-Acetylprocainamide hydrochloride	Acedainide; N-Acetylnovocainamide hydrochloride; NAPA	Na+ Channel		Blocker		Blocks Na+ channels and appears to have Class III anti-arrhythmic activity; metabolite of Procainamide
289	01	A11	A 6671	385.508	Actinonin	3-[[1-[(2-(Hydroxymethyl)-1-pyrrolidinyl)carbonyl]-2-methylpropyl]carbamoyl]octanohydroxamic acid	Biochemistry	Enzyme	Inhibitor	Leucine aminopeptidase	Leucine aminopeptidase inhibitor
3	01	B02	144509	213.238	N-Phenylanthranilic acid	Diphenylamine-2-carboxylic acid; DPC	Cl- Channel		Blocker		Cl- channel blocker
35	01	B03	PZ0162	482.201	PD 0325901	N-[(2R)-2,3-Dihydroxypropoxy]-3,4-difluoro-2-[(2-fluoro-4-iodophenyl)amino]-benzamide	Kinase phosphotase biology	Enzyme	Inhibitor	MKK1(MEK1) & MKK2 (MEK2)	PD 0325901 is a potent MKK1 (MEK1) and MKK2 (MEK2) inhibitor
67	01	B04	O7639	373.302	Org 24598 lithium salt	R-(-)-N-Methyl-N-[3-[(4-trifluoromethyl)phenoxy]-3-phenyl-propyl]glycine lithium salt	Neurotransmission		Inhibitor	GlyT1	Selective, potent inhibitor of glial GlyT (GlyT1, glycine transporter type 1).
99	01	B05	A 1755	420.434	Aminophylline ethylenediamine	Theophylline ethylenediamine	Adenosine		Antagonist	A1/A2	A1/A2 adenosine receptor antagonist; diuretic; cardiac stimulant; smooth muscle relaxant
131	01	B06	A 2169	267.246	3'-Azido-3'-deoxythymidine	Azidothymidine; AZT	Immune System	Enzyme	Inhibitor	Reverse transcriptase	Reverse transcriptase inhibitor; active against HIV-1 virus
163	01	B07	Y 4877	313.79	YM 976	4-(3-Chlorophenyl)-1,7-diethylpyrido[2,3-d]pyrimidin-2(1H)-one	Cyclic nucleotides	Enzyme	Inhibitor	PDE 4	Phosphodiesterase type IV (PDE4) inhibitor. Exhibits anti-inflammatory activity without emesis.
195	01	B08	A 4562	294.145	5-(N,N-Dimethyl)amiloride hydrochloride	3-Amino-N-(aminoiminoethyl)-5-(dimethylamino)-6-chloropyrazinecarboxamide hydrochloride; DMA	Ion Pump		Blocker	Na+/H+ Antiporter	Selective blocker of Na+/H+ antiport
227	01	B09	A 5282	197.129	(±)-2-Amino-5-phosphonopentanoic acid	(±)-AP-5; (±)-AP-V	Glutamate		Antagonist	NMDA	NMDA glutamate receptor antagonist
259	01	B10	T 9034	537.697	Sodium Taurocholate hydrate	3alpha,7alpha,12alpha-Trihydroxy-5beta-cholan-24-oic-acid N-(2-sulfoethyl)amide	Multi-Drug Resistance		Modulator	Conjugate Pathway	Multi-drug resistance conjugate pathway modulator.
291	01	B11	A 6770	454.449	Methotrexate hydrate	Methylaminopterin; MTX	DNA Metabolism		Inhibitor		Folic acid antagonist
5	01	C02	190047	373.228	S(-)-p-Bromotetramisole oxalate	R 30402 oxalate	Phosphorylation	Enzyme	Inhibitor	Alkaline phosphatase	Potent alkaline phosphatase inhibitor
37	01	C03	861804	432.005	TMB-8 hydrochloride	8-(Diethylamino)octyl 3,4,5-trimethoxybenzoate hydrochloride	Intracellular Calcium		Antagonist		Intracellular Ca2+ antagonist; inhibits calmodulin-sensitive Ca2+-ATPase activity; protein kinase C inhibitor
69	01	C04	A 0760	101.106	L-azetidine-2-carboxylic acid	(S)-Azetidine-2-carboxylic acid	Biochemistry		Inhibitor	Collagen	Inhibits collagen synthesis
101	01	C05	A 1782	466.476	S-(p-Azidophenacyl)glutathione		Multi-Drug Resistance	Enzyme	Modulator	Glutathione S-transferase	Glyoxalase and glutathione S-transferase inhibitor
133	01	C06	A 2251	195.691	Acetyl-beta-methylcholine chloride	Methacholine chloride	Cholinergic		Agonist	M1	M1 muscarinic acetylcholine receptor agonist
165	01	C07	A 3711	326.44	AA-861	2-(12-Hydroxydodeca-5,10-diynyl)-3,5,6-trimethyl-p-benzoquinone	Leukotriene	Enzyme	Inhibitor	5-lipoxygenase	5-lipoxygenase inhibitor
197	01	C08	A 4638	277.266	Azathioprine		P2 Receptor	Enzyme	Inhibitor	Purine synthesis	Purine analog; purine synthesis inhibitor; immunosuppressant
229	01	C09	A 5330	472.391	L-732,138	N-Acetyl-L-tryptophan 3,5-bis(trifluoromethyl)benzyl ester	Tachykinin		Antagonist	NK1 > NK2, NK3	Competitive antagonist at substance P receptors; approximately 1000-fold more potent at cloned human NK-1 receptors than at cloned human NK-2 and NK-3 receptors
261	01	C10	A 5922	214.225	Amifostine	2-(3-Aminopropyl)aminoethyl phosphorothioate; WR2721	Cell Stress		Inhibitor	Cytoprotectant	Radioprotective agent; selectively protects normal tissues from the damaging effects of anti-neoplastic radiation therapy
293	01	C11	A 6883	384.317	Atropine methyl bromide		Cholinergic		Antagonist	Muscarinic	Competitive muscarinic acetylcholine receptor antagonist
7	01	D02	194336	153.61	5-Aminovaleric acid hydrochloride	5-Aminopentanoic acid hydrochloride	GABA		Antagonist	GABA-B	Weak GABA-B receptor antagonist
39	01	D03	A 0152	94.117	4-Aminopyridine		K+ Channel		Blocker	A-type	Induces depolarization of GABA neurons; weak non-selective K+-channel blocker; anticonvulsant
71	01	D04	A 0779	281.574	p-Aminoclonidine hydrochloride	Apraclonidine hydrochloride	Adrenoceptor		Agonist	alpha2	alpha2 Adrenoceptor agonist
103	01	D05	A 1784	440.422	Aminopterin	4-Aminofolic acid	Antibiotic	Enzyme	Inhibitor	Dihydrofolate reductase	Dihydrofolate reductase inhibitor
135	01	D06	A 2385	244.209	5-azacytidine	4-Amino-1-(beta-D-ribofuranosyl)-1,3,5-triazin-2(1H)-one; Ladakamycin	DNA Metabolism	Enzyme	Inhibitor	DNA methyltransferase	DNA methyltransferase inhibitor
167	01	D07	A 3773	234.731	9-Amino-1,2,3,4-tetrahydroacridine hydrochloride	Tacrine hydrochloride; THA hydrochloride	Cholinergic	Enzyme	Inhibitor	Cholinesterase	Cholinesterase inhibitor; reported to be useful in the treatment of Alzheimer's disease
199	01	D08	A 4669	225.209	Acyclovir	Acycloguanosine	Immune System	Enzyme	Inhibitor	Viral DNA synthesis	Antiviral agent
231	01	D09	A 5376	180.162	Acetylsalicylic acid	O-Acetylsalicylic acid; Aspirin	Prostaglandin	Enzyme	Inhibitor	COX-3 > COX-1 > COX-2	COX inhibitor; antithrombotic
263	01	D10	A 6011	222.245	Acetazolamide	N-[5-(Aminosulfonyl)-1,3,4-thiadiazol-2-yl]acetamide	Biochemistry	Enzyme	Inhibitor	Carbonic anhydrase	Carbonic anhydrase inhibitor; diuretic
295	01	D11	SML0189	98.0775	Indinavir sulfate salt hydrate	2,3,5-Trideoxy-N-[(1S,2R)-2,3-dihydro-2-hydroxy-1H-inden-1-yl]-5-[(2S)-2-[[(1,1-dimethylethyl)amino]carbonyl]-4-(3-pyridinylmethyl)-1-piperazinyl]-2-(phenylmethyl)-D-erythro-pentonamide sulfate hydrate Crixivan hydrate L-735,524 hydrate MK-639 hydrate...	immune cell signaling	Enzyme	inhibitor	HIV	Indinavir sulfate is an antiviral HIV protease inhibitor
9	01	E02	211672	129.16	(±)-Nipecotic acid	(±)-3-Piperidine carboxylic acid	GABA		Inhibitor	Uptake	GABA uptake inhibitor
41	01	E03	A 0257	676.833	Atropine sulfate		Cholinergic		Antagonist	Muscarinic	Muscarinic acetylcholine receptor antagonist
73	01	E04	PZ0192	530.459	Bosutinib	4-[(2,4-Dichloro-5-methoxyphenyl)amino]-6-methoxy-7-[3-(4-methyl-1-piperazinyl)propoxy]-3-quinolinecarbonitrile SKI-606 WAY-173606	kinase	Enzyme	Inhibitor	Src/Abl	Bosutinib (SKI-606) is an orally active; dual Src/Abl tyrosine kinase inhibitor with potent antiproliferative activity.
105	01	E05	A 1824	218.258	N-Acetyl-5-hydroxytryptamine	N-Acetylserotonin; Normelatonin	Melatonin		Precursor		Immediate precursor of melatonin
137	01	E06	A 3085	299.765	5-(N-Ethyl-N-isopropyl)amiloride	EIPA	Ion Pump		Blocker	Na+/H+ Antiporter	Selective blocker of Na+/H+ antiport
169	01	E07	F3680	249.356	10058-F4	5-[(4-Ethylphenyl)methylene]-2-thioxo-4-thiazolidinone	Apoptosis	Enzyme	Inhibitor	c-Myc	Inhibits c-Myc-Max interaction and prevents transactivation of c-Myc target gene expression.
201	01	E08	PZ0004	361.357	Varenicline tartrate	Champix, 7,8,9,10-Tetrahydro-6,10-methano-6H-pyrazino[2,3-h][3]benzazepine tartrate	Cholinergics		Agonist	a4ß2 receptors	Varenicline tartrate is a partial a4ß2 nicotinic receptor agonist and a7 full agonist. Varenicline competitively binds to a4ß2 receptors and partially stimulates without creating a full nicotine effect, while simultaneoudly blocking the ability of nic...
233	01	E09	A 8001	645.754	Aconitine	Acetylbenzoylaconine	Ion Pump		Blocker	Na+/H+ Antiporter	Neurotoxin. Activates tetrodotoxin-sensitive Na+ channels. Aconitine also blocks norepinephrine reuptake
265	01	E10	A 6134	236.11	Arecoline hydrobromide	1-Methyl-1,2,5,6-tetrahydro-3-pyridinecarboxylic acid methyl ester hydrobromide	Cholinergic		Agonist		Acetylcholine receptor agonist
297	01	E11	A 7009	246.249	Aminoguanidine hemisulfate	Hydrazinecarboximidamide hemisulfate	Nitric Oxide	Enzyme	Inhibitor	NOS	Selective nitric oxide synthase inhibitor
11	01	F02	246379	188.225	Azelaic acid	Dicarboxylic acid C9; Nonanedioic acid; AZA	DNA Metabolism	Enzyme	Inhibitor		Antiproliferative on melonama cells; inhibits mitochondrial oxidoreductases of the respiratory chain and inhibits DNA synthesis
43	01	F03	A 0382	366.418	Atropine methyl nitrate	AMN; Methylatropine nitrate	Cholinergic		Antagonist	Muscarinic	Muscarinic acetylcholine receptor antagonist
75	01	F04	A 0937	319.271	(±)-Norepinephrine (+)bitartrate	(±)-Arterenol (+)bitartrate; (±)-Noradrenalin (+)bitartrate	Adrenoceptor		Agonist		Adrenergic neurotransmitter
107	01	F05	A 1895	422.351	Aurintricarboxylic acid	ATA	Apoptosis	Enzyme	Inhibitor	TopoII	DNA topoisomerase II inhibitor
139	01	F06	A 3134	256.263	3-Aminopropionitrile fumarate		Multi-Drug Resistance	Enzyme	Substrate	CYP450	Transformed to cyanide by cytochrome P450 in liver
171	01	F07	A 3940	134.142	1-Aminobenzotriazole	ABT; 1-Benzotriazolamine	Multi-Drug Resistance	Enzyme	Inhibitor	CYP450, chloroperoxidase	Cytochrome P450 and chloroperoxidase inhibitor
203	01	F08	S 9318	465.801	Sandoz 58-035	3-[Decyldimethylsilyl]-N-[2-(4-methylphenyl)-1-phenethyl]propanamide	Lipid	Enzyme	Inhibitor	ACAT	Acyl-CoA:cholesterol acyltransferase (ACAT) inhibitor
235	01	F09	A 5626	197.729	Acetylthiocholine chloride		Cholinergic		Agonist	Nicotinic	Nicotinic acetylcholine receptor agonist; acetylcholinesterase substrate
267	01	F10	A 6351	345.467	A-315456	N-[3-(cyclohexylidene(1H-imidazol-4-ylmethyl)phenyl]ethanesulfonamide	Adrenoceptor		Antagonist	alpha1D	Selective alpha 1D-adrenoceptor antagonist
299	01	F11	A 7127	228.272	Agmatine sulfate	(4-Aminobutyl)guanadine sulfate	Imidazoline		Agonist		Endogenous agonist at imidazoline receptors; may act as a neurotransmitter
13	01	G02	246557	196.682	Tryptamine hydrochloride	3-(2-Aminoethyl)indole hydrochloride	Serotonin		Ligand		Serotonin receptor ligand
45	01	G03	A 0384	270.312	Arcaine sulfate	N,N'-1,4-Butanediylbis(guanidine) sulfate	Glutamate		Antagonist	NMDA-Polyamine	Potent competitive antagonist of the polyamine site on the NMDA glutmate receptor
77	01	G04	A 0966	212.21	4-Amino-1,8-naphthalimide		Apoptosis	Enzyme	Inhibitor	PARP	Poly(ADP-ribose) polymerase (PARP) inhibitor
109	01	G05	A 1910	183.102	(±)-2-Amino-4-phosphonobutyric acid	(±)-AP-4	Glutamate		Antagonist	NMDA	NMDA glutamate receptor antagonist
141	01	G06	A 3145	270.244	Apigenin	4',5,7-Trihydroxyflavone	Cell Cycle		Inhibitor		Arrests cell cycle at G2/M phase
173	01	G07	A 4147	161.156	3-Amino-1-propanesulfonic acid sodium		GABA		Agonist	GABA-A	GABA-A receptor agonist
205	01	G08	A 4910	169.075	(±)-2-Amino-3-phosphonopropionic acid	(±)-AP-3	Glutamate		Antagonist	NMDA	NMDA glutamate receptor antagonist
237	01	G09	T3955	443.391	TNP	N2-(m-Trifluorobenzyl), N6-(p-nitrobenzyl)purine; N6-[(4-nitrophenyl)methyl]-N2-[[3-(trifluoromethyl)phenyl]methyl]-9H-Purine-2,6-diamine; N6-[(4-nitrophenyl)methyl]-N2-[[3-(trifluoromethyl)phenyl]methyl]-1H-Purine-2,6-diamine	Ion Channels	Enzyme	Inhibitor	IP3K	TNP is a potent and selective IP6K inhibitor; less selective inhibitor of IP3K.
269	01	G10	PZ0002	513.68	Maraviroc	4,4-Difluoro-N-[(1S)-3-[(3-exo)-3-[3-methyl-5-(1-methylethyl)-4H-1,2,4-triazol-4-yl]-8-azabicyclo[3.2.1]oct-8-yl]-1-phenylpropyl]cyclohexanecarboxamide	Immune signaling		Antagonist	CCR5	Maraviroc is a CCR5 chemokine receptor antagonist, and antiretroviral entry inhibitor
301	01	G11	A 7148	208.092	4-Aminobenzamidine dihydrochloride		Biochemistry	Enzyme	Inhibitor	Trypsin	Trypsin inhibitor; competitive kallikrein inhibitor
15	01	H02	265128	179.152	5-Fluoroindole-2-carboxylic acid		Glutamate		Antagonist	NMDA-Glycine	Competitive inhibitor of potentiation by glycine at the NMDA glutamate receptor
47	01	H03	A 0430	137.567	1-Aminocyclopropanecarboxylic acid hydrochloride	ACPC	Glutamate		Agonist	NMDA-Glycine	NMDA glutamate receptor agonist acting at the glycine site
79	01	H04	R 0875	608.695	Reserpine	Methyl reserpate; 3,4,5-Trimethoxybenzoic acid ester	Serotonin		Inhibitor	Uptake	Inhibits vesicular catecholine and serotonin uptake.
111	01	H05	PZ0001	604.69	Atorvastatin calcium salt trihydrate		Lipids in Cell Signaling	Enzyme	Inhibitor	HMG-CoA reductase	Atorvastatin calcium salt trihydrate is a specific inhibitor of HMG-CoA reductase. HMG-CoA reductase is the enzyme that catalyzes the conversion of HMG-CoA to mevalonate, an early step in chlesterol biosynthesis. Atorvastatin is used in the treatment ...
143	01	H06	D-033	397.993	(+)-Butaclamol hydrochloride		Dopamine		Antagonist		Dopamine receptor antagonist
175	01	H07	A 4393	303.792	Apomorphine hydrochloride hemihydrate	10,11-Dihydroxyaporphine hydrochloride hemihydrate	Dopamine		Agonist		Non-selective dopamine receptor agonist
207	01	H08	A 5006	174.204	L-Arginine		Nitric Oxide		Precursor		Nitric oxide precursor
239	01	H09	A 5879	281.013	2-(2-Aminoethyl)isothiourea dihydrobromide	AET; S-(2-Aminoethyl)isothiouronium dihydrobromide	Nitric Oxide	Enzyme	Inhibitor	NOS	Inhibits constitutive and inducible nitric oxide synthase (NOS)
271	01	H10	A 6566	265.717	2-Hydroxysaclofen	(±)-3-Amino-2-(4-chlorophenyl)-2-hydroxy-propylsulfonic acid	GABA		Antagonist	GABA-B	GABA-B receptor antagonist
303	01	H11	A 7162	139.092	3-Aminopropylphosphonic acid		GABA		Agonist	GABA-B	GABA-B receptor agonist
17	02	A02	A 7250	163.196	N-Acetyl-L-Cysteine		Glutamate		Antagonist		Amino acid analog that partially improves neuronal survival following transient forebrain ischemia
49	02	A03	A 7824	131.176	6-Aminohexanoic acid	6-Aminocaproic acid; EACA	Immune System		Inhibitor	Blood Clotting	Promotes rapid dissociation of plasmin, thereby inhibiting the activation of plasminogen and subsequent fibrinolysis; inhibits plasminogen binding to activated platelets
81	02	A04	A 8723	210.284	Altretamine	N,N,N',N',N'',N''-Hexamethyl-1,3,5-triazine-2,4,6-triamine	DNA Metabolism		Inhibitor		Antineoplastic
113	02	A05	A 9501	329.211	Adenosine 3',5'-cyclic monophosphate	cAMP; 3',5'-Cyclic AMP	Phosphorylation	Enzyme	Activator	PKA	PKA activator; second messenger
145	02	A06	A 9834	166.674	(±)-AMT hydrochloride	(±)-2-Amino-5,6-dihydro-6-methyl-4H-1,3-thiazine hydrochloride	Nitric Oxide	Enzyme	Inhibitor	iNOS	Potent, selective and reversible inducible nitric oxide synthase inhibitor
177	02	A07	PZ0022	345.311	BLI-489 hydrate	6-[(5,6-Dihydro-8H-imidazo[2,1-c][1,4]oxazin-2-yl)methylene]-7-oxo-4-thia-1-azabicyclo[3.2.0]hept-2-ene-2-carboxylic acid sodium salt hydrate	Immune Signaling	Enzyme	Inhibitor		BLI-489 is a penem ß-lactamase inhibitor, which has shown activity against class A, C, and D ß-lactamases
209	02	A08	A-145	376.394	1-Allyl-3,7-dimethyl-8-p-sulfophenylxanthine		Adenosine		Antagonist	A2	Weak A2 adenosine receptor antagonist; water soluble
241	02	A09	A-178	324.402	Acetohexamide		Hormone		Releaser	Insulin	Stimulates insulin release
273	02	A10	PZ0007	785.034	Azithromycin dihydrate	CP-62993, N-Methyl-11-aza-10-deoxo-10-dihydroerythromycin A	Immune Cell Signaling		Modulator	50S subunit	Azithromycin dihydrate is a macrolide antibiotic, azalide subclass. It binds to the 50S subunit of the 70S bacterial ribosomes and inhibits RNA-dependent protein synthesis in bacterial cells.
305	02	A11	B 0753	101.106	2,3-Butanedione monoxime	Diacetyl monoxime	K+ Channel		Blocker	ATP-sensitive	Blocks ATP-sensitive K+ channels
19	02	B02	A 7275	161.159	L-2-aminoadipic acid	Aad; (S)-2-Aminohexanedioic acid; L-Homoglutamic acid	Glutamate	Enzyme	Inhibitor	Glutamine synthetase	Glutamine synthetase inhibitor
51	02	B03	SML0075	428.661	OBAA	4-(4-octadecylphenyl)-4-oxo-2-Butenoic acid 3-(4-octadecyl)benzoylacrylic acid	Phospholipases	Enzyme	Inhibitor		OBAA is a potent inhibitor of phospholipases.
83	02	B04	M152	539.243	2-(Methylthio)adenosine 5'-diphosphate trisodium salt hydrate	2-Methylthio-ADP trisodium salt hydrate	Purinoceptor		Agonist	P2	P2 purinoceptor agonist.
115	02	B05	A 9512	319.271	L(-)-Norepinephrine bitartrate	(-)-Arterenol bitartrate; Noradrenaline bitartrate	Adrenoceptor		Agonist	alpha, beta1	Adrenergic neurotransmitter; vasoconstrictor
147	02	B06	P 9623	365.836	Paroxetine hydrochloride hemihydrate (MW = 374.83)	(3S-trans)-3-[(1,3-benzodioxol-5-yloxy)methyl]-4-(4-fluorophenyl)piperadine hydrochloride hemihydrate	Serotonin		Inhibitor	Reuptake	Selective serotonin reuptake inhibitor; antidepressant Sold with permission of GlaxoSmithKline. Actual molecular weight = 374.83 to account for 1/2 mole of water.
179	02	B07	PZ0014	337.354	Linezolid	PNU-100766, U-100766, N-[[(5S)-3-[3-Fluoro-4-(4-morpholinyl)phenyl]-2-oxo-5-oxazolidinyl]methyl]acetamide	Immune Signaling	Enzyme	Inhibitor	monoamine oxidase monoamine oxidase	Linezolid is an oxazolidinine antimicrobial. Linezolin is a weak, reversible, nonselective inhibitor of monoamine oxidase. Linezolid binds to a site on the bacterial 23S ribosomal RNA of the 50S subunit and prevents the formation of a functional 70S ...
211	02	B08	A-155	173.17	trans-(±)-ACPD	trans-(±)-1-Amino-1,3-cyclopentanedicarboxylic acid	Glutamate		Agonist	Metabotropic	Metabotropic glutamate receptor agonist
243	02	B09	S 3316	342.257	SKF-89145 hydrobromide	4-(3,4-Dihydroxyphenyl)-6-methyl-4,5,6,7-tetrahydro­thieno[2,3-c]pyridine hydrobromide	Dopamine		Agonist	D1	D1 dopamine receptor agonist
275	02	B10	PZ0003	666.713	Sildenafil citrate salt	Revatio, UK-92,480, 5-[2-Ethoxy-5-(4-methylpiperazin-1-yl)sulfonylphenyl]-1-methyl-3-propyl-4H-pyrazolo[5,4-e]pyrimidin-7-one citrate salt, 1-[[3-(4,7-Dihydro-1-methyl-7-oxo-3-propyl-1H-pyrazolo[4,3-d]pyrimidin-5-yl)-4-ethoxyphenyl]sulfonyl]-4-methyl...	Phosphodiesterase Inhibitors	Enzyme	Inhibitor	PDE5	Sildenafil is a potent, selective inhibitor of cGMP specific phosphodiesterase type 5 (PDE5).
307	02	B11	S 5192	380.494	SB 222200		Tachykinin		Antagonist	NK3	Non-peptide NK3 tachykinin receptor antagonist.
21	02	C02	A 7342	202.258	N-Acetyltryptamine	3-(2-N-Acetylaminoethyl)indole	Melatonin		Agonist - Antagonist		Mixed agonist-antagonist at melatonin receptors
53	02	C03	A 8003	136.114	Allopurinol	1H-Pyrazolo[3,4-d]pyrimidin-4-ol	Cell Stress	Enzyme	Inhibitor	Xanthine oxidase	Xanthine oxidase inhibitor; inhibits the final step in uric acid biosynthesis
85	02	C04	A 8835	110.547	Aminoguanidine hydrochloride	Guanylhydrazine hydrochloride	Nitric Oxide	Enzyme	Inhibitor	NOS	Inhibits inducible and constitutive NOS
117	02	C05	A 9561	311.777	5-(N,N-hexamethylene)amiloride		Ion Pump		Inhibitor	Na+/H+ Antiporter	Na+/ H+ antiport inhibitor
149	02	C06	A 9899	299.806	Antozoline hydrochloride	2-(N-Benzylanilinomethyl)-2-imidazoline hydrochloride	Imidazoline		Agonist		Imidazoline agonist; more potent than efaroxan in inducing insulin release from beta cells; H1 histamine receptor antagonist
181	02	C07	Pz0178	249.702	PHA 767491 hydrochloride	1,5,6,7-Tetrahydro-2-(4-pyridinyl)-4H-pyrrolo[3,2-c]pyridin-4-one hydrochloride,	kinase phosphotase	Enzyme	Inhibitor	cdc7/cdk9	PHA-767491 is a potent and selective ATP-competitive dual inhibitor cdc7/cdk9
213	02	C08	PZ0015	512.468	Trovafloxacin mesylate	CP-99219-27, Trovafloxacin methanesulfonate, (1a,5a,6a)-7-(6-Amino-3-azabicyclo[3.1.0]hex-3-yl)-1-(2,4-difluorophenyl)-6-fluoro-1,4-dihydro-4-oxo-1,8-naphthyridine-3-carboxylic acid methanesulfonate CP-99219-27, Trovafloxacin methanesulfonate, (1a,5a...	Immunomodulators and Antibiotics	Enzyme	Inhibitor	DNA gyrase and topoisomerase IV	Trovafloxacin mesylate is a broad spectrum antibiotic. Trovafloxacin mesylate blocks the activity of DNA gyrase and topoisomerase IV, enzymes essential in the repliction, transcription, and repair of bacterial DNA.
245	02	C09	A-201	101.106	cis-4-Aminocrotonic acid	CACA	GABA		Agonist	GABA-C	GABA-C receptor agonist
277	02	C10	C 6617	213.668	CBIQ	4-Chlorobenzo[f]isoquinolone	K+ Channel		Activator	CFTR / KCNN4	Activates cystic fibrosis transmembrane conductance regulator (CFTR) and the intermediate-conductance calcium-sensitive K+ channel.
309	02	C11	SML0113	397.36	Brequinar sodium salt hydrate	6-Fluoro-2-(2'-fluoro[1,1'-biphenyl]-4-yl)-3-methyl-4-quinolinecarboxylic acid sodium hydrate Biphenquinate sodium hydrate DuP 785 hydrate NSC 368390 hydrate	DNA-RNA transcription regulators	Enzyme	Inhibitor	DHODH	Brequinar inhibits dihydroorotate dehydrogenase (DHODH), the fourth enzyme in the de novo pyrimidine biosynthesis pathway, preventing the synthesis of DNA and RNA
23	02	D02	A 7410	266.091	Amiloride hydrochloride		Na+ Channel		Blocker	Epithelial	Epithelial Na+ channel blocker
55	02	D03	A 8404	313.874	Amitriptyline hydrochloride		Adrenoceptor		Inhibitor	Uptake	Tricyclic antidepressant
87	02	D04	A 9013	566.425	BW 284c51	1,5-Bis(4-allyldimethylammoniumphenyl)pentan-3-one dibromide	Cholinergic	Enzyme	Inhibitor	Acetylcholinesterase	Selective acetylcholinesterase inhibitor
119	02	D05	I4409	606.786	Fulvestrant	(7a, 17b)-7-[9-[(4,4,5,5,5-pentafluoropentyl)Sulfinyl]nonyl]estra-1,3,5-(10)-triene-3,17-diol	Hormone		SERD	Estrogen Receptor	Selective estrogen receptor downregulator (SERD). First pure antiestrogen with no agonistic activity both in vitro and in vivo.
151	02	D06	A 9950	219.242	Aniracetam		Glutamate		Agonist	AMPA	Increases ion conductance through AMPA glutamate receptors; reported to display anti-amnesic acitivty
183	02	D07	A-129	313.79	Amoxapine		Adrenoceptor		Inhibitor	Uptake	Tricyclic antidepressant; inhibits neuronal uptake of norepinephrine
215	02	D08	A-162	179.648	1-Amino-1-cyclohexanecarboxylic acid hydrochloride		Neurotransmission		Substrate		Synthetic amino acid that crosses the blood-brain barrier by the Large Neutral Amino Acid carrier system
247	02	D09	A-202	386.414	N6-2-(4-Aminophenyl)ethyladenosine	APNEA	Adenosine		Agonist	A3	Potent, non-selective A3 adenosine receptor agonist
279	02	D10	A-254	221.215	AIDA	1-Aminoindan-1,5-dicarboxylic acid; UPF 523	Glutamate		Antagonist	mGluR1	Selective mGluR1 metabotropic glutamate receptor antagonist
311	02	D11	B 1266	108.098	p-Benzoquinone	Quinone; p-BQ	DNA Repair		Inhibitor	G:C site	Benzene metabolite; induces mutations in DNA at G:C base pairs; induces writhing in mice; topoisomerase II inhibitor
25	02	E02	A 7655	266.343	(±)-Atenolol		Adrenoceptor		Antagonist	beta1	Selective beta1 adrenoceptor antagonist; antihypertensive; antianginal; antiarrhythmic
57	02	E03	A 8423	681.785	Amiodarone hydrochloride		Adrenoceptor		Agonist	alpha/beta	alpha and beta adrenoceptor agonist; inhibits binding of 1,4-dihydropyridine to L-type Ca2+ channels; coronary vasodilator
89	02	E04	A 9251	267.246	Adenosine		Adenosine		Agonist		Endogenous neurotransmitter and neuromodulator
121	02	E05	A 9657	232.285	(±)-p-Aminoglutethimide		Biochemistry	Enzyme	Inhibitor	P450-dependendent hydroxylation	Inhibits Cytochrome P450-dependent hydroxylation reactions that are necessary for aromatization
153	02	E06	H3288	361.404	HEMADO	2-(1-Hexynyl)-N6-methyladenosine	Adenosine		Agonist	A3	A3 adenosine receptor agonist
185	02	E07	A-138	322.454	Aminobenztropine	ABT	Cholinergic		Ligand	Muscarinic	High affinity muscarinic acetylcholine receptor ligand
217	02	E08	A-164	292.208	Alaproclate hydrochloride	D,L-Alanine, 2-(4-chlorophenyl)-1,1-dimethylethyl ester hydrochloride	Serotonin		Inhibitor	Reuptake	Potent and selective serotonin reuptake inhibitor
249	02	E09	O 5889	436.429	Opipramol dihydrochloride	4-[3-(5H-Dibenz[b,f]azepin-5-yl)propyl]-1-piperazineethanol dihydrochloride	Sigma receptor		Agonist	1, 2	sigma1, sigma2 receptor agonist; an antagonist at D2, 5HT2, and H1 receptors; atypical antidepressant, antipsychotic, and axiolytic.
281	02	E10	A-255	365.904	A-77636 hydrochloride		Dopamine		Agonist	D1	Potent, orally active D1 dopamine receptor agonist
313	02	E11	B 1381	446.088	8-Bromo-cGMP sodium	8-Bromoguanosine-3',5'-cyclophosphate sodium	Cyclic Nucleotides	Enzyme	Activator		Membrane-permeable analog of cGMP
27	02	F02	C1240	198.115	Chlormethiazole hydrochloride	4-Methyl-5-(beta-chloroethyl)thiazole hydrochloride	GABA		Agonist	GABA(A)	GABA(A) agonist; glycine receptor modulator
59	02	F03	A 8456	239.698	4-(2-Aminoethyl)benzenesulfonyl fluoride hydrochloride	AEBSF	Biochemistry	Enzyme	Inhibitor	Serine Protease	Irreversible serine protease inhibitor
91	02	F04	A 9256	133.105	L-Aspartic acid		Glutamate		Agonist		Endogenous excitatory amino acid neurotransmitter
123	02	F05	A 9699	116.121	(±)-HA-966	(±)-3-Amino-1-hydroxy-2-pyrrolidone	Glutamate		Antagonist	NMDA-glycine	NMDA glutamate receptor antagonist which appears to act by competing with glycine at the glycine modulation site of the NMDA glutamate receptor
155	02	F06	A-013	336.328	8-(p-Sulfophenyl)theophylline		Adenosine		Antagonist	A1 > A2	Adenosine receptor antagonist with selectivity for A1 over A2
187	02	F07	A-140	260.133	Arecaidine propargyl ester hydrobromide	APE	Cholinergic		Agonist	M2	Potent muscarinic acetylcholine receptor agonist exhibiting a slight selectivity for M2 receptors
219	02	F08	P 9872	334.375	Psora-4	5-(4-Phenylbutoxy)psoralen	K+ Channel		Inhibitor	Kv1.3	Potent Kv1.3 potassium channel inhibitor.
251	02	F09	A-230	127.144	gamma-Acetylinic GABA	4-Amino-5-hexynoic acid	GABA	Enzyme	Inhibitor	GABA transaminase	GABA transaminase (GABA-T) inhibitor
283	02	F10	A-263	228.25	ATPA	(RS)-2-Amino-3-(3-hydroxy-5-tert-butylisoxazol-4-yl)propanoic acid	Glutamate		Agonist	Kainate	Selective kainate glutamate receptor agonist
315	02	F11	T6951	433.723	TBBz	4,5,6,7-Tetrabromobenzimidazole	Phosphorylation	Enzyme	Inhibitor	CK2	Cell-permeable casein kinase 2 (CK2) inhibitor.
29	02	G02	A 7762	115.133	L-allylglycine	L-2-Amino-4-pentenoic acid	Biochemistry	Enzyme	Inhibitor	Glutamic acid decarboxylase	Glutamic acid decarboxylase inhibitor
61	02	G03	A 8598	261.667	Ancitabine hydrochloride	Cyclocytidine hydrochloride; Cyclo-C	DNA Metabolism		Inhibitor		Antineoplastic
93	02	G04	A 9335	596.858	Astaxanthin	3,3'-Dihydroxy-beta,beta-carotene-4,4'-dione	Cell Stress		Inhibitor	Antioxidant	Potent antioxidant
125	02	G05	L 6668	648.206	Lercanidipine hydrochloride hemihydrate		Calcium Channel		Antagonist	Cav1.2b	L-type (Cav1.2b) vascular calcium channel antagonist
157	02	G06	A-022	392.437	1,3-Dipropyl-8-p-sulfophenylxanthine		Adenosine		Antagonist	A1 > A2	Adenosine receptor antagonist with slight selectivity for A1 over A2
189	02	G07	I0404	277.285	Indirubin-3'-oxime		Phosphorylation	Enzyme	Inhibitor	CDK	Cyclin-dependent kinase inhibitor; ATP competitive; antiproliferative
221	02	G08	S 0568	304.782	SB 200646 hydrochloride	N-(1-Methyl-1H-indol-5-yl)-N'-3-pyridinyl-urea hydrochloride	Serotonin		Antagonist	5-HT2C/2B	5-HT 2C/2B serotonin receptor antagonist.
253	02	G09	A-236	399.413	AB-MECA	N6-(4-Aminobenzyl)-9-[5-(methylcarbonyl)-beta-D-ribofuranosyl]adenine	Adenosine		Agonist	A3	High affinity A3 adenosine receptor agonist
285	02	G10	A-265	785.06	ARL 67156 trisodium salt	FPL 67156	P2 Receptor	Enzyme	Inhibitor	ecto-ATPase	ecto-ATPase inhibitor; prevents metabolism of P2 receptor agonists
317	02	G11	PZ0005	349.318	Voriconazole	UK-109496, 2R,3S-2-(2,4-Difluorophenyl)-3-(5-fluoropyrimidin-4-yl)-1-(1H-1,2,4-triazol-1-yl)butan-2-ol	Immunomodulators	Enzyme	Inhibitor	CYP450-dependent 14-a sterol demethylase	Voriconazole inhibits ergosterol synthesis by inhibiting CYP450-dependent 14-a sterol demethylase resulting in a depletion of ergosterol in fungal cell membranes
31	02	H02	A 6476	202.686	ABT-418 hydrochloride	3-Methyl-5-[(2S)-1-methyl-2-pyrrolidinyl]isoxazole hydrochloride	Cholinergic		Agonist	nicotinic	Neuronal nicotinic acetylcholine receptor agonist with cognition enhancing and anxiolytic activities
63	02	H03	A 8676	285.817	Alprenolol hydrochloride		Adrenoceptor		Antagonist	beta	beta Adrenoceptor antagonist
95	02	H04	A 9345	272.693	N-(4-Amino-2-chlorophenyl)phthalimide		Anticonvulsant				Potent anticonvulsant
127	02	H05	A 9809	429.929	Amsacrine hydrochloride	m-AMSA hydrochloride	DNA Repair	Enzyme	Inhibitor	TopoII	DNA topoisomerase II inhibitor
159	02	H06	A-023	641.205	2-Methylthioadenosine triphosphate tetrasodium	2-Methylthio ATP tetrasodium	P2 Receptor		Agonist	P2Y	P2Y receptor agonist
191	02	H07	A-143	266.343	S(-)-Atenolol		Adrenoceptor		Antagonist	beta1	beta1 adrenoceptor antagonist
223	02	H08	A8981	305.287	AS-252424	5-[[5-(4-Fluoro-2-hydroxyphenyl)-2-furanyl]methylene]-2,4-thiazolidinedione	Phosphorylation	Enzyme	Inhibitor	PI3Kgamma	A potent and selective phosphoinositide 3-kinase PI3Kgamma inhibitor.
255	02	H09	A-242	214.185	Alloxazine	Isoalloxazine	Adenosine		Antagonist	A2b	Selective A2b adenosine receptor antagonist
287	02	H10	B 0385	408.926	Beclomethasone	9alpha-Chloro-16beta-methyl-1,4-pregnadiene-11beta,17alpha,21-triol-3,20-dione	Hormone			Glucocorticoid	Anti-inflammatory glucocorticoid
319	02	H11	B 2009	121.14	Benzamide	Benzoylamide	Apoptosis	Enzyme	Inhibitor	PARS	Inhibitor of Poly(ADP-ribose) synthetase which is activated by nitric oxide; neuroprotective agent
2	03	A02	B 2050	242.033	3-Bromo-7-nitroindazole		Nitric Oxide	Enzyme	Inhibitor	NOS	Nitric oxide synthase (NOS) inhibitor
34	03	A03	B 3023	364.423	Bumetanide	3-(Aminosulfonyl)-5-(butylamino)-4-phenoxybenzoic acid	Ion Pump		Inhibitor	Na+-K+-2Cl- cotransporter	Potent inhibitor of the Na+-K+-2Cl- cotransporter; inhibits anthracene-9-carboxylic acid, a blocker of chloride channels
66	03	A04	B 5399	213.666	(±)-Baclofen	Lioresal	GABA		Agonist	GABA-B	GABA-B receptor agonist; antispastic agent; muscle relaxant
98	03	A05	B 7651	280.367	Brefeldin A from Penicillium brefeldianum	BFA; Ascotoxin, Cyanein	Cytoskeleton and ECM		Inhibitor	Golgi apparatus	Fungal metabolite that disrupts the structure and function of the Golgi apparatus
130	03	A06	B 9308	417.556	BP 897	N-[4-(4-(2-methoxyphenyl)piperazinyl)butyl]-2-naphthamide	Dopamine		Agonist	D3	Partially selective D3 dopamine receptor agonist
162	03	A07	B-102	276.208	Bupropion hydrochloride	(±)-1-(3-Chlorophenyl)-2-[(1,1-dimethylethyl)amino]-1-propanone hydrochloride	Dopamine		Blocker	Reuptake	Selective dopamine reuptake inhibitor; antidepressant
194	03	A08	B-154	233.703	BU224 hydrochloride	2-(4,5-Dihydroimidazol-2-yl)-quinoline hydrochloride	Imidazoline		Antagonist	I2	I2 Imidazoline receptor antagonist
226	03	A09	C 0330	289.161	Ciprofibrate	2-[p-(2,2-Dichlorocyclopropyl)phenoxy]-2-methylpropanoic acid	Transcription		Ligand	PPAR-alpha	Peroxizome proliferator;specific ligand for the nuclear peroxisome proliferator-activated receptor alpha (PPARalpha)
258	03	A10	C 0862	292.466	CGP-7930	3-(3',5'-Di-tert-butyl-4'-hydroxy)phenyl-2,2-dimethylpropanol	GABA		Modulator	GABA-B	Positive allosteric modulator of GABA-B receptors
290	03	A11	C 1671	352.329	Chlorprothixene hydrochloride	2-Chloro-9-(3-dimethylaminopropylidene)thioxanthene hydrochloride	Dopamine		Antagonist	D2	D2 dopamine receptor antagonist; blocks a subset of GABA-A receptors in rat cortex that is also blocked by clozapine
4	03	B02	B 2134	750.715	(+)-Bromocriptine methanesulfonate		Dopamine		Agonist	D2	D2 dopamine receptor agonist; inhibits prolaction secretion
36	03	B03	B 3501	153.61	Betaine hydrochloride		Biochemistry	Enzyme	Metabolite		Product in choline-betaine osmoregulatory pathway
68	03	B04	S 7067	331.352	SB 202190	4-[4-(4-Fluorphenyl)-5-(4-pyridinyl)-1H-imidazol-2-yl]phenol	Phosphorylation	Enzyme	Inhibitor	p38 MAPK	Highly selective, potent and cell permeable p38 MAP kinase inhibitor.
100	03	B05	B 7777	430.546	Budesonide	16,17-Butylidenebis(oxy)-11,21-dihydroxypregna-1,4-diene-3,20-dione	Hormone			Cortisol	Anti-inflammatory glucocorticoid
132	03	B06	G6548	370.249	G15	SID48409616; CID3136844; 4-(6-Bromo-benzo[1,3]dioxol-5-yl)-3a,4,5,9b-tetrahydro-3H-cyclopenta[c]quinoline	Bioactive Small Molecules		Antagonist	GPR30	Selective GPR30 antagonist with little to no binding/activity towards classical estrogen receptors ER?/ER?
164	03	B07	PZ0171	597.117	CP-100356 monohydrochloride	4-(3,4-Dihydro-6,7-dimethoxy-2(1H)-isoquinolinyl)-N-[2-(3,4-dimethoxyphenyl)ethyl]-6,7-dimethoxy-2-quinazolinamine monohydrochloride	Cell Signaling		Inhibitor	MDR1 (P-Gp)	CP-100356 is a specific inhibitor of MDR1 (P-Gp), the protypical ABC transporter. CP-100356 also inhibits prazosin transport in human breast cancer resistance protein (BCRP)-transfected MDCKII cells
196	03	B08	B-161	254.161	B-HT 933 dihydrochloride	Azepexole dihydrochloride	Adrenoceptor		Agonist	alpha2	Selective alpha2 adrenoceptor agonist
228	03	B09	PZ0158	456.472	PF 3845 hydrate	N-3-Pyridinyl-4-[[3-[[5-(trifluoromethyl)-2-pyridinyl]oxy]phenyl]methyl]-1-piperidinecarboxamide hydrate	Cannabinoids	Enzyme	Inhibitor	FAHH	PF 3845 is a potent, irreversible inhibitor of fatty acid amide hydrolase (FAAH),
260	03	B10	C 0987	290.45	CGP-13501	3-(3',5'-Di-tert-butyl-4'-hydroxy)phenyl-2,2-dimethylpropanal	GABA		Modulator	GABA-B	Positive allosteric modulator of GABA-B receptors
292	03	B11	C 1754	184.077	Choline bromide	Choline-methyl-13C bromide	Cholinergic	Enzyme	Substrate	Choline acetyltransferase	Choline acetyltransferase substrate
6	03	C02	B 2292	241.254	O6-benzylguanine		DNA Repair	Enzyme	Inhibitor	O6-alkylguanine-DNA alkyltransferase	Irreversible inhibitor of the mammalian DNA repair protein, O6-alkylguanine-DNA alkyltransferase
38	03	C03	B 3650	137.61	Betaine aldehyde chloride	(Formylmethyl)trimethylammonium chloride	Cholinergic	Enzyme	Metabolite	Choline dehydrogenase	Intermediate in choline-betaine osmoregulatory pathway; product of choline dehydrogenation
70	03	C04	B 5681	249.334	Bay 11-7085	(E)-3-(4-t-Butylphenylsulfonyl)-2-propenenitrile	Cell Cycle		Inhibitor	IkB-alpha	Inhibits cytokine induced IkB (Inhibitor of NFkB) phosphorylation
102	03	C05	B 7880	430.089	8-Bromo-cAMP sodium	8-Bromoadenosine-3',5'-cyclophosphate sodium	Cyclic Nucleotides	Enzyme	Activator		Membrane-permeable analog of cAMP
134	03	C06	S7701	236.204	Sorbinil	(+)-(4S)-6-Fluorospiro[chroman-4,4'-imidazolidine]-2',5'-dione, (4S)-6-Fluoro-2,3-dihydro-spiro[4H-1-benzopyran-4,4'-imidazolidine]-2',5'-dione, CP 45634	Antioxidants and Cytoprotectants	Enzyme	Inhibitor	AR	Sorbinil is an inhibitor of Aldose Reductase (AR)
166	03	C07	B-112	356.304	(±)-Bay K 8644	1,4-Dihydro-2,6-dimethyl-5-nitro-4-[2-(trifluoromethyl)-phenyl]- 3-pyridine carboxylic acid methyl ester	Ca2+ Channel		Agonist	L-type	L-type Ca2+ channel agonist
198	03	C08	B-168	397.993	(±)-Butaclamol hydrochloride	AY 23028	Dopamine		Antagonist	D2>D1	Dopamine receptor antagonist; selective for D2 over D1
230	03	C09	C 0400	214.052	Carmustine	BCNU; 1,3-Bis(2-chloroethyl)-1-nitrosourea	DNA		Intercalator		DNA alkylating agent; causes interstrand crosslinks
262	03	C10	PZ0129	294.31	CP-380736	6,7-Bis(2-methoxyethoxy)-3,4-dihydroquinazolin-4-one, 6,7-Bis(2-methoxyethoxy)-4(3H)-quinazolinone, PF-00520893	Tyrosine Kinase	Enzyme	Inhibitor	EGFR	CP-380736 is an inhibitor of the epidermal growth factor receptor (EGFR)
294	03	C11	B 6311	264.221	BTO-1	5-Cyano-7-nitro-2-benzothiazolecarboxamide-3-oxide	Phosphorylation	Enzyme	Inhibitor	Plk	Polo-like kinase (Plk) inhibitor.
8	03	D02	B 2377	137.964	N-Bromoacetamide	NBA	Na+ Channel		Modulator		Removes fast inactivation of Na+ currents and transient K+ currents; chemical modifier
40	03	D03	B 4555	320.37	Benazoline oxalate	4,5-Dihydro-2-(2-naphthalenyl)-1H-imidazole oxalate	Imidazoline		Agonist	I2	I2 Imidazoline receptor agonist
72	03	D04	B 5683	343.898	Betaxolol hydrochloride		Adrenoceptor		Antagonist	beta1	Selective beta1 adrenoceptor antagonist
104	03	D05	B 8262	403.545	Benztropine mesylate		Cholinergic		Antagonist	Muscarinic	Muscarinic acetylcholine receptor antagonist
136	03	D06	G6423	299.663	Gemcitabine hydrochloride	2'-Deoxy-2',2'-difluorocytidine; dFdC, Gemzar (Lilly), LY-188011, dFdC, dFdCyd	Apoptosis and Cell Cycle				Gemcitabine is a widely used antitumor agents in both clinics and research labs. It is an antineoplastic agent and antimetabolite
168	03	D07	B-121	305.011	Bromoacetylcholine bromide	2-(2-Bromoacetyloxy)-N,N,N-trimethylethanaminium bromide	Cholinergic		Ligand		Affinity alkylating agent of nicotinic acetylcholine receptors
200	03	D08	B-169	385.826	BRL 37344 sodium	(±)-(R*,R*)-[4-[2-[[2-(3-Chlorophenyl)-2-hydroxyethyl] amino]propyl]phenoxy]-acetic acid sodium	Adrenoceptor		Agonist	beta3	Selective beta3 adrenoceptor agonist
232	03	D09	C 0424	352.867	PK 11195	1-(2-Chlorophenyl)-N-methyl-N-(1-methylpropyl)	GABA		Antagonist	Benzodiazepine	Peripheral benzodiazepine receptor antagonist
264	03	D10	C 1159	102.093	L-Cycloserine	(S)-4-Amino-3-isoxazolidone	Sphingolipid	Enzyme	Inhibitor	Ketosphinganine synthetase	Blocks sphingosine biosynthesis by inhibition of ketosphinganine synthetase
296	03	D11	C 2235	252.188	CB 1954	5-(1-Aziridinyl)-2,4-dinitrobenzamide	DNA		Intercalator		Prodrug activated by NAD(P)H quinone oxidoreductase-2
10	03	E02	B 2390	435.321	(±)-Brompheniramine maleate		Histamine		Antagonist	H1	H1 Histamine receptor antagonist
42	03	E03	B 4558	316.335	BWB70C	N-[3-[3-4(-Fluorophenoxy)phenyl]-1-methyl-2-propenyl]-N-hydroxyurea	Leukotriene	Enzyme	Inhibitor	5-lipoxygenase	Selective inhibitor of 5-lipoxygenase
74	03	E04	B 6506	156.616	Benzamidine hydrochloride	Amidinobenzene hydrochloride	Biochemistry	Enzyme	Inhibitor	Peptidase	Peptidase inhibitor
106	03	E05	B 8279	278.354	Ro 20-1724	4-[(3-Butoxy-4-methoxyphenyl)methyl]-2-imidazolidione	Cyclic Nucleotides	Enzyme	Inhibitor	cAMP phosphodiesterase	Potent and selective cAMP phosphodiesterase inhibitor
138	03	E06	PZ0185	506.51	PF-431396 hydrate	N-[2-[[[2-[(2,3-dihydro-2-oxo-1H-indol-5-yl)amino]-5-(trifluoromethyl)-4-pyrimidinyl]amino]methyl]phenyl]-N-methyl-Methanesulfonamide hydrate	Kinase inhibitors	Enzyme	Inhibitor	PYK2 and FAK	PF-431396 is a potent inhibitor of PYK2 and FAK kinases
170	03	E07	B-134	458.433	BMY 7378 dihydrochloride	8-[2-[4-(2-Methoxyphenyl)-1-piperazinyl]ethyl- azaspiro[4.5]decane-7,9-dione dihydrochloride	Serotonin		Agonist	5-HT1A	Partial 5-HT1A serotonin receptor agonist; alpha1D adrenoceptor antagonist
202	03	E08	B-173	346.386	BRL 54443 maleate	3-(1-Methylpiperidin-4-yl)-1H-indol-5-ol maleate	Serotonin		Agonist	5-HT1E/1F	Potent 5-HT1E/1F serotonin receptor agonist
234	03	E09	C 0625	180.162	Caffeic Acid	3,4-Dihydroxycinnamic acid	Cell Stress		Inhibitor	Antioxidant	Antioxidant; inhibits the synthesis of leukotrienes that are involved in immunoregulation and inflammation
266	03	E10	C 1172	361.293	ML-9		Phosphorylation	Enzyme	Inhibitor	MLCK	Myosin light chain kinase (MLCK) inhibitor
298	03	E11	P5749	594.596	S-(+)-PD 123177 trifluoroacetate salt hydrate	(S)-1-[(4-Amino-3-methylphenyl)methyl]-5-(diphenylacetyl)-4,5,6,7-tetrahydro-1H-Imidazo[4,5-c]pyridine-6-carboxylic acid trifluoroacetate salt hydrate	Neurotransmission		Antagonist	AT2	Selective AT2 angiotensin receptor antagonist
12	03	F02	B 2417	356.217	Benzamil hydrochloride	N-(Benzylamidino)-3,5-diamino-6-chloropyrazinecarboxamide hydrochloride	Ion Pump		Blocker	Na+/H+, Na+/Ca2+ Pump	Selective and potent blocker of Na+/H+ and Na+/Ca2+ channels
44	03	F03	B 5002	307.102	5-Bromo-2'-deoxyuridine	Br-dU; 5-Bromo-1-(2-deoxy-beta-D-ribofuranosyl)uracil	DNA Metabolism		Inhibitor		Thymidine analog; incorporated into DNA during S-phase of cell cycle
76	03	F04	B 7005	392.472	Betamethasone	9alpha-Fluoro-16beta-methylprednisolone	Hormone			Glucocorticoid	SAID (steroidal anti-inflammatory drug); glucocorticoid
108	03	F05	B 8385	344.842	Bestatin hydrochloride	N-[(2S,3R)-3-Amino-2-hydroxy-4-phenylbutyryl]-L-leucine hydrochloride	Biochemistry	Enzyme	Inhibitor	Aminopeptidase	Aminopeptidase inhibitor
140	03	F06	B-015	481.478	Bromoacetyl alprenolol menthane		Adrenoceptor		Antagonist	beta	Alkylating beta adrenoceptor antagonist
172	03	F07	B-135	455.193	R(+)-6-Bromo-APB hydrobromide	R(+)-6-Bromo-7,8-dihydroxy-3-allyl-1-phenyl-2,3,4,5-tetrahydro- 1H-3-benzazepine hydrobromide	Dopamine		Agonist	D1/D5	D1 Dopamine receptor agonist
204	03	F08	B 5311	347.932	Biperiden hydrochloride	1-(5-Bicyclo[2.2.1]hept-2-enyl)-1-phenyl-3-(1-piperidinyl)propan-1-ol hydrochloride	Cholinergic		Antagonist	muscarinic	Non-selective muscarinic acetylcholine receptor antagonist; antiparkinsonian
236	03	F09	C 0737	369.47	Cilostazol	OPC 13013; OPC 21; Pletaal	Cyclic Nucleotides	Enzyme	Inhibitor	PDE III	Specific type III phosphodiesterase (PDE) inhibitor
268	03	F10	C 1251	290.275	(+)-Catechin Hydrate	(+)-Cyanidol-3	Cell Stress		Inhibitor	Antioxidant	Antioxidant; free radical scavenger
300	03	F11	C 2505	346.471	Corticosterone	Kendall's Compound B; 4-Pregnene-11beta,21-diol-3,20-dione; Reichstein's Substance H	Hormone			Glucocorticoid	Glucocorticoid secreted by the adrenal cortex; activates both mineralcorticoid and glucocorticoid receptors
14	03	G02	B 2515	222.308	L-Buthionine-sulfoximine		Multi-Drug Resistance	Enzyme	Inhibitor		Glutathione synthesis inhibitor
46	03	G03	B 5016	403.012	Bepridil hydrochloride		Ca2+ Channel		Blocker		Non-selective Ca2+ channel blocker which stimulates the binding of 1,4-dihydropyridine-based drugs to Ca2+ channels; anti-anginal
78	03	G04	B 7148	421.974	Buspirone hydrochloride		Serotonin		Agonist	5-HT1A	5-HT1A Serotonin receptor agonist; non-benzodiazepine anxiolytic
110	03	G05	A 0232	425.919	Alfuzosin hydrochloride	Uroxatral hydrochloride, N-(3-((4-Amino-6,7-dimethoxy-2-quinazolinyl)methylamino)propyl)tetrahydro-2-furancarboxamide hydrochloride	Adrenoceptor		Blocker		alpha-adrenergic blocker used to treat benign prostatic hyperplasia (BPH)
142	03	G06	B-016	397.924	Benoxathian hydrochloride	2-[[[2-(2,6-Dimethoxyphenoxy)ethyl]-amino]-methyl]-1,4-benzoxanthian hydrochloride	Adrenoceptor		Antagonist	alpha1	Selective alpha1 adrenoceptor antagonist
174	03	G07	B-138	335.943	BTCP hydrochloride		Dopamine		Blocker	Reuptake	Selective blocker of dopamine reuptake
206	03	G08	R1283	215.257	Rhodblock 6	N-1H-Indazol-5-yl-cyclobutanecarboxamide	Kinase/Phosphatase	Enzyme	Inhibitor	Rho	Rhodblock 6 is an inhibitor of the Rho Kinase pathway.
238	03	G09	C 0750	194.195	Caffeine	1,3,7-Trimethylxanthine	Adenosine	Enzyme	Inhibitor	Phosphodiesterase	Phosphodiesterase inhibitor; central stimulant
270	03	G10	C 1290	276.744	Chlorpropamide		Hormone		Releaser	Insulin	Stimulates insulin release
302	03	G11	C 2538	371.264	Carboplatin	cis-Diammine(1,1-cyclobutanedicarboxylato) platinum	DNA		Intercalator		Antineoplastic
16	03	H02	B 2640	222.308	DL-Buthionine-[S,R]-sulfoximine		Multi-Drug Resistance	Enzyme	Inhibitor		Glutathione synthesis inhibitor
48	03	H03	B 5275	435.321	(+)-Brompheniramine maleate	Dexbrompheniramine maleate	Histamine		Antagonist	H1	H1 Histamine receptor antagonist
80	03	H04	B 7283	293.709	Benserazide hydrochloride	DL-Serine, 2-[(2,3,4-trihydroxyphenyl)methyl]hydrazide hydrochloride	Biochemistry	Enzyme	Inhibitor	Decarboxylase	Peripheral decarboxylase inhibitor
112	03	H05	B 0936	244.271	BRL 50481	5-Nitro-2,N,N-trimethylbenzenesulfonamide	Phosphodiesterase	Enzyme	Inhibitor	PDE7	Phosphodiesterase 7 (PDE7) inhibitor
144	03	H06	PZ0172	677.804	Gisadenafil besylate salt	5-[2-Ethoxy-5-[(4-ethyl-1-piperazinyl)sulfonyl]-3-pyridinyl]-3-ethyl-2,6-dihydro-2-(2-methoxyethyl)-7H-pyrazolo[4,3-d]pyrimidin-7-one benzenesulfonate besylate salt	Phosphodiesterase inhibitors	Enzyme	inhibitor	PDE5	Gisadenafil (UK 369003) is a PDE5 inhibitor. It is 80 fold selective over PDE6, and greater than 3000 fold selective over PDEs 1-4 and 7
176	03	H07	D 3943	329.361	DAPH	4,5-Dianilinophthalimide; CGP 52411	Phosphorylation	Enzyme	Inhibitor	EGFR	Protein tyrosine kinase inhibitor, specific for EGFR; Also inhibits amyloid beta fibril formation.
208	03	H08	S3322	201.227	Supercinnamaldehyde	1,3-Dihydro-1-methyl-3-(2-oxopropylidene)-2H-indole-2-one	Ion Channels		Activator	TRPA1	Transient receptor potential ankyrin 1 (TRPA1) receptor activator; covalently modifies cysteines to acitvate channel.
240	03	H09	C 0768	261.09	Cyclophosphamide monohydrate	2-[Bis(2-chloroethyl)amino]tetrahydro-2H-1,3,2-oxazaphosphorine 2-oxide	DNA		Intercalator		Cancer chemotherapeutic; cross-links DNA
272	03	H10	C 1610	343.813	1-(4-Chlorobenzyl)-5-methoxy-2-methylindole-3-acetic acid		Multi-Drug Resistance		Inhibitor	MRP1	NSAID; putative inhibitor of multidrug resistance-associated protein 1 (MRP1)
304	03	H11	C 2755	360.454	Cortisone	Kendall's Compound E; 4-Pregnene-17alpha,21-diol-3,11,20-trione; Reichstein's Substance Fa	Hormone			Corticosteroid	Anti-inflammatory; corticosterone analog
18	04	A02	C 2932	383.835	Chelerythrine chloride	1,2-Dimethoxy-N-methyl(1,3)benzodioxolo(5,6-c)phenanthridinium chloride	Phosphorylation	Enzyme	Inhibitor	PKC	PKC inhibitor; affects translocation of PKC from cytosol to plasma membrane
50	04	A03	C 3662	1202.64	Cyclosporin A	Antibiotic S 7481F1	Phosphorylation	Enzyme	Inhibitor	Calcineurin phosphatase	Calcineurin phosphatase inhibitor; immunosuppressant
82	04	A04	C 4382	182.652	Carbachol	Carbamylcholine chloride	Cholinergic		Agonist		Acetylcholine receptor agonist
114	04	A05	C 4895	347.396	Cephalexin hydrate		Antibiotic			Cell wall synthesis	Semi-synthetic cephalosporin antibiotic; interferes with cell wall synthesis
146	04	A06	R 7772	354.459	Roscovitine	(R)-2-(1-Ethyl-2-hydroxyethylamino)-6-benzylamino-9-isopropylpurine	Phosphorylation	Enzyme	Inhibitor	CDK	Potent, selective inhibitor of cyclin-dependent kinases (CDKs)
178	04	A07	C 6022	323.869	Cyproheptadine hydrochloride		Serotonin		Antagonist	5-HT2	5-HT2 serotonin receptor antagonist
210	04	A08	M5793	206.633	3-Morpholinosydnonimine hydrochloride	3-(4-Morpholinyl)sydnone imine hydrochloride	Nitric Oxide		Donor		Liberates nitric oxide (NO) spontaneously when in solution, activating guanylyl cyclase and causing an increase in cyclic-GMP. This product is a vasodilator and inhibits platelet aggregation.
242	04	A09	C 7632	196.205	Cantharidin	Cantharidine	Phosphorylation	Enzyme	Inhibitor	PP2A	Protein phosphatase 2A inhibitor
274	04	A10	C 8138	355.332	Chlorpromazine hydrochloride		Dopamine		Antagonist		Dopamine receptor antagonist; anti-emetic; antipsychotic
306	04	A11	C 8773	294.18	Centrophenoxine hydrochloride	Meclofenoxate hydrochloride	Nootropic				Nootropic; cholinergic drug
20	04	B02	C 3010	320.048	1-(2-Chlorophenyl)-1-(4-chlorophenyl)-2,2-dichloroethane	Mitotane	Hormone		Inhibitor	Corticosteroid	Antiadrenal agent; reduces corticosteroid synthesis by adrenal cortex
52	04	B03	C 3909	102.093	D-Cycloserine	R(+)-4-Amino-3-isoxazolidinone	Glutamate		Agonist	NMDA-Glycine	Excitatory amino acid; partial agonist at the glycine modulatory site of the NMDA glutamate receptor
84	04	B04	C 4397	169.568	Chlorzoxazone	5-Chloro-2(3H)-benzoxazolone	Nitric Oxide	Enzyme	Inhibitor	iNOS	Inducible nitric oxide synthetase inhibitor; skeletal muscle relaxant
116	04	B05	C 4911	295.725	Chlorothiazide		Biochemistry	Enzyme	Inhibitor	Carbonic anhydrase	Carbonic anhydrase inhibitor; diuretic; antihypertensive
148	04	B06	S 0693	286.358	SB 204741	N-(1-Methyl-1H-indo-5-yl)-N'-(3-methyl-5-isothiazolyl)urea	Serotonin		Antagonist	5-HT2B	5-HT2B serontonin receptor antagonist.
180	04	B07	G5794	351.365	GR 79236X	N-[(1S, trans)-2-Hydroxycyclopentyl]adenosine	Adenosine		Agonist	A1	A1 adenosine receptor agonist.
212	04	B08	C 6895	367.814	Cefaclor		Antibiotic			Cell wall synthesis	Semi-synthetic cephalosporin antibiotic; interferes with cell wall synthesis
244	04	B09	C 7861	405.314	Citalopram hydrobromide	1-[3-(Dimethylamino)propyl]-1-(4-fluorophenyl)-1,3-dihydro-5-isobenzofurancarbonitrile hydrobromide	Serotonin		Inhibitor	Reuptake	Selective serotonin reuptake inhibitor
276	04	B10	C 8145	554.537	Cefsulodin sodium salt hydrate	Sulcephalosporin	Antibiotic			Cell wall synthesis	Third generation cephalosporin antibiotic; interferes with cell wall synthesis
308	04	B11	C 8903	459.975	Clemastine fumarate		Histamine		Antagonist	H1	H1 Histamine receptor antagonist
22	04	C02	C 3025	390.87	(±)-Chlorpheniramine maleate		Histamine		Antagonist	H1	H1 Histamine receptor antagonist
54	04	C03	C 3912	493.8	8-(4-Chlorophenylthio)-cAMP sodium		Cyclic Nucleotides	Enzyme	Activator		Membrane-permeable analog of cAMP
86	04	C04	C 4418	153.158	L-Cysteinesulfinic Acid		Glutamate		Ligand		Putative excitatory amino acid neurotransmitter
118	04	C05	C 4915	390.87	(+)-Chlorpheniramine maleate	(gammaS)-gamma-(4-Chlorophenyl)-N,N-dimethyl-2-pyridinepropanamine maleate	Histamine		Antagonist	H1	H1 Histamine receptor antagonist; active isomer
150	04	C06	C 5793	598.549	Ceftriaxone sodium	Ro-13-9904/001	Antibiotic			Cell wall synthesis	Third generation cephalosporin antibiotic; interferes with cell wall synthesis
182	04	C07	C 6048	493.52	Cefmetazole sodium	CS-1170; SKF-83088	Antibiotic			Cell wall synthesis	Semi-synthetic antibiotic derived from cephamycin C; interferes with cell wall synthesis
214	04	C08	C 7005	102.093	DL-Cycloserine	4-amino-3-isoxazolidinone	Sphingolipid	Enzyme	Inhibitor	Ketosphinganine synthase, Alanine aminotransferase	Alanine aminotransferase inhibitor; blocks sphingosine biosynthesis by inhibition of ketosphinganine synthetase
246	04	C09	C 7897	266.559	Clonidine hydrochloride		Adrenoceptor		Agonist	alpha2	alpha2 Adrenoceptor agonist; antihypertensive
278	04	C10	C 8221	284.315	Caffeic acid phenethyl ester	CAPE	Cell Cycle		Inhibitor	NFkB	NFkB inhibitor
310	04	C11	L5420	528.955	Lumefantrine	(9Z)-2,7-Dichloro-9-[(4-chlorophenyl)methylene]-?-[(dibutylamino)methyl]-9H-fluorene-4-methanol, Benflumetol, CPG-56695	Immunomodulators and Antibiotics				Lumefantrine is is an antimalarial for the treatment of multi-drug resistant strains of falciparum malaria.
24	04	D02	C 3130	402.492	Cortisone 21-acetate	21-Acetoxy-4-pregnen-17alpha-ol-3,11,20-trione	Hormone			Cortisol	Anti-inflammatory cortisol
56	04	D03	C 3930	687.713	Calmidazolium chloride	R 24571 chloride	Intracellular Calcium	Enzyme	Inhibitor	Ca2+ATPase	Potent inhibitor of calmodulin activation of phosphodiesterase; strongly inhibits calmodulin-dependent Ca2+-ATPase
88	04	D04	C 4479	299.354	9-cyclopentyladenine	9-CP-Ade	Cyclic Nucleotides	Enzyme	Inhibitor	Adenylate cyclase	Cell-permeable, non-competitive adenylyl cyclase inhibitor; targets the P-site domain
120	04	D05	C 5020	476.493	Cefazolin sodium	Sodium CEZ; SKF-41558	Antibiotic			Cell wall synthesis	Semi-synthetic antibiotic; interferes with cell wall synthesis
152	04	D06	L4545	536.449	L-798106	(2E)-N-[(5-bromo-2-methoxyphenyl)sulfonyl]-3-[2-(2-naphthalenylmethyl)phenyl]-2-propenamide	Lipids		Antagonist	EP3	L-798106 was among the first EP3-selective antagonists
184	04	D07	C 6305	326.832	Clozapine	8-Chloro-11-(4-methyl)-1-piperazinyl)-5H-dibenzo[b,e][1,4]diazepine	Dopamine		Antagonist	D4 > D2,D3	Atypical neuroleptic agent which display greater affinity for the D4 dopamine receptors over D2 or D3
216	04	D08	C 7041	317.218	McN-A-343	(4-Hydroxy-2-butynyl)-1-trimethylammonium-m-chlorocarbanilate chloride	Cholinergic		Agonist	M1	M1 muscarinic acetylcholine receptor agonist.
248	04	D09	C 7912	477.453	Cefotaxime sodium	Cefotaxim sodium	Antibiotic			Cell wall synthesis	Broad spectrum third generation cephalosporin antibiotic; interferes with cell wall synthesis
280	04	D10	I 0160	299.351	Imipenem monohydrate	Primaxin monohydrate, Tienam monohydrate, (5R,6S)-6-[(1R)-1-Hydroxyethyl]-3-[[2-[(iminomethyl)amino]ethyl]thio]-7-oxo-1-azabicyclo[3.2.0]hept-2-ene-2-carboxylic acid monohydrate	Antibiotic				broad spectrum beta-lactam antibiotic
312	04	D11	C 9510	110.114	Pyrocatechol	1,2-Benzenediol; Catechol	Cell Cycle		Inhibitor		Carcinogen; causes DNA strand breakage
26	04	E02	C 3270	478.779	Cephalosporin C zinc salt		Antibiotic			Cell wall synthesis	Antibiotic; interferes with cell wall synthesis
58	04	E03	G 5918	393.509	GR 113808	1-Methyl-1H-indole-3-carboxylic acid, [1-[2-[(methylsulfonyl)amino]ethyl]-4-piperidinyl]methyl ester	Serotonin		Antagonist	5-HT4	5-HT4 serotonin receptor antagonist.
90	04	E04	C 4520	418.426	Cephalothin sodium		Antibiotic			Cell wall synthesis	Semi-synthetic cephalosporin antibiotic; interferes with cell wall synthesis
122	04	E05	C 5040	362.305	Clemizole hydrochloride	1-p-Chlorobenzyl-2-(1-pyrrolidinyl)methylbenzimidazole hydrochloride	Histamine		Antagonist	H1	H1 Histamine receptor antagonist
154	04	E06	C 5923	176.22	(-)-Cotinine	S(-)-1-Methyl-5-(3-pyridyl)-2-pyrrolidone	Cholinergic		Metabolite	Nicotinic	Major metabolite of nicotine in humans
186	04	E07	C 6506	199.639	(±)-p-Chlorophenylalanine	p-CPA	Neurotransmission	Enzyme	Inhibitor	Tryptophan hydroxylase	Depletes brain serotonin by irreversible inhibition of tryptophan hydroxylase.
218	04	E08	C 7230	373.886	N-(2-[4-(4-Chlorophenyl)piperazin-1-yl]ethyl)-3-methoxybenzamide		Dopamine		Agonist	D4	Selective D4 dopamine receptor agonist
250	04	E09	C 7971	342.442	Cilostamide	OPC 3689	Cyclic Nucleotides	Enzyme	Inhibitor	PDE III	cGMP-inhibited phosphodieserase inhibitor (PDE III)
282	04	E10	C 8395	349.412	Cephradine	Cefradin; SQ-11436	Antibiotic			Cell wall synthesis	Semisynthetic cephalosporin antibiotic; interferes with cell wall synthesis
314	04	E11	C 9511	331.802	Z-L-Phe chloromethyl ketone	N-Carbobenzyloxy-L-phenylalanyl chloromethyl ketone; ZPCK	Biochemistry	Enzyme	Inhibitor	Chymotrypsin A-gamma	Bovine chymotrypsin A-gamma inhibitor
28	04	F02	C 3353	422.364	CGP-74514A hydrochloride	N2-(cis-2-Aminocyclohexyl)-N6-(3-chlorophenyl)-9-ethyl-9H-purine-2,6-diamine hydrochloride; Compound 13	Phosphorylation	Enzyme	Inhibitor	Cdk1	Cdk1 inhibitor
60	04	F03	C 4024	236.276	Carbamazepine	5H-Dibenz[b,f]azepine-5-carboxamide	Anticonvulsant				Analgesic; anticonvulsant
92	04	F04	C 4522	252.343	Cimetidine	SKF-92334; Tagamet	Histamine		Antagonist	H2	H2 Histamine receptor antagonist; anti-ulcer agent
124	04	F05	C 5134	301.691	2-Chloroadenosine	2-CADO	Adenosine		Agonist	A1 > A2	Adenosine receptor agonist with selectivity for A1 over A2
156	04	F06	D8696	400.484	DMH4		Kinase/Phosphotase	Enzyme	inhibitor	VEGF	DMH4 is a potent VEGF inhibitor and an angiogenesis inhbitor
188	04	F07	C 6628	515.872	Chloroquine diphosphate		DNA		Intercalator	DNA	Antimalarial; anti-amoebic; anti-inflammatory; binds strongly to double-stranded DNA
220	04	F08	C 7255	225.204	Cystamine dihydrochloride	Decarboxycystine dihydrochloride	Glutamate	Enzyme	Inhibitor	Transglutaminase	Transglutaminase inhibitor; substrate analog
252	04	F09	C 8011	183.122	Chelidamic acid	4-Hydroxypyridine-2,6-dicarboxylic acid	Glutamate	Enzyme	Inhibitor	L-glutamic decarboxylase	L-glutamic decarboxylase inhibitor
284	04	F10	A9361	298.383	Artemether	Dihydroartemisinin methyl ether, Dihydroqinghaosu methyl ether, SM-224	Immunomodulators and Antib				Artemether is a methyl ether derivative of artemisinin. It is used against multi-drug resistant strains of falciparum malaria.
316	04	F11	A0487	526.66	Argatroban monohydrate	(2R,4R)-1-[(2S)-5-[(Aminoiminomethyl)amino]-1-oxo-2-[[(1,2,3,4-tetrahydro-3-methyl-8-quinolinyl)sulfonyl]amino]pentyl]-4-methyl-2-piperidinecarboxylic Acid, Argipidine	Cell signaling	Enzyme	Inhibitor	Thrombin	Argatroban is a potent, seletive, univalent direct inhibitor of thrombin
30	04	G02	C 3412	416.949	Cyproterone acetate	6-Chloro-1beta,2beta-dihydro-17-hydroxy-3'H-cyclopropa(1,2)-pregna-1,4,6-triene-3,20-dione acetate	Hormone		Antagonist	Androgen	Androgen antagonist; synthetic steroid
62	04	G03	C 4042	217.289	Captopril	(S)-1-(3-Mercapto-2-methyl-1-oxo-propyl)-L-proline	Neurotransmission	Enzyme	Inhibitor	ACE	Angiotensin-converting enzyme (ACE) inhibitor; antihypertensive
94	04	G04	C 4542	311.858	Cyclobenzaprine hydrochloride	5-(3-Dimethylaminopropylidene)dibenzo[a,e]cycloheptatriene hydrochloride	Serotonin		Antagonist	5-HT2	5-HT2 serotonin receptor antagonist
126	04	G05	C 5259	196.679	Bethanechol chloride	Carbamyl-beta-methylcholine chloride	Cholinergic		Agonist	Muscarinic	Muscarinic acetylcholine receptor agonist; resistant to acetylcholinesterase and non-specific cholinesterases
158	04	G06	C 5982	256.694	7-Chloro-4-hydroxy-2-phenyl-1,8-naphthyridine		Adenosine		Antagonist	A1	A1 adenosine receptor antagonist
190	04	G07	C 6643	242.705	Clofibrate		Lipid	Enzyme	Modulator	Lipoprotein lipase	Antihyperlipoproteinemic; increases lipoprotein lipase activity, thus enhancing the rate of intravascular catabolism of ULDL to IDL and LDL
222	04	G08	C 7291	351.323	Clomipramine hydrochloride	Anafranil hydrochloride; Chloripramine	Serotonin		Inhibitor	Reuptake	Serotonin reuptake inhibitor; antidepressant
254	04	G09	C 8031	335.366	N6-Cyclopentyladenosine	CPA	Adenosine		Agonist	A1	Selective A1 adenosine receptor agonist
286	04	G10	C 8645	262.224	Cinoxacin	1-Ethyl-1,4-dihydro-4-oxo[1,3]dioxolo[4,5-g]cinnoline-3-carboxylic acid	Antibiotic	Enzyme	Inhibitor		Quinolone antibacterial; enzyme inhibitor
318	04	G11	C 9754	399.448	Colchicine		Cytoskeleton and ECM		Inhibitor	Tubulin	Prevents tubulin polymerization
32	04	H02	C 3635	250.127	DL-p-Chlorophenylalanine methyl ester hydrochloride		Neurotransmission	Enzyme	Inhibitor	Tryptophan hydroxylase	Tryptophan hydroxylase inhibitor
64	04	H03	C 4238	339.871	CNS-1102	N-(3-Ethylphenyl)-N-methyl-N’-1-naphthalenylguanidine monohydrochloride; Cerestat; Aptiganel hydrochloride	Glutamate		Antagonist	NMDA	Noncompetitive NMDA glutamate receptor antagonist.
96	04	H04	C 4662	525.601	Carbetapentane citrate	1-Phenyl-cyclopentanecarboxylic acid 2-[2-(Diethylamino)ethoxy]ethyl ester citrate	Opioid		Ligand	sigma1	Opioid receptor ligand with high affinity toward sigma1 sites; antitussive
128	04	H05	C 5270	368.526	Cinnarizine	1-trans-Cinnamyl-4-diphenylmethylpiperazine	Ca2+ Channel		Blocker		Ca2+ channel blocker; central and peripheral vasodilator
160	04	H06	C 6019	344.847	Clotrimazole	1-(o-Chlorotrityl)imidazole	K+ Channel		Inhibitor	Ca2+-activated K+ channel	Specific inhibitor of Ca2+-activated K+ channels
192	04	H07	C 6645	279.682	Cytosine-1-beta-D-arabinofuranoside hydrochloride	Arabinocytidine hydrochloride; Arabinosylcytosine hydrochloride; Ara-C hydrochloride	DNA Metabolism		Inhibitor		Selective inhibitor of DNA synthesis
224	04	H08	C 7522	523.635	Calcimycin	A23187; Calcium ionophore A23187	Intracellular Calcium			Ca2+	Ca2+ ionophore used to potentiate responses to NMDA, but not quisqualate glutamate receptors
256	04	H09	C 8088	214.22	Cantharidic Acid		Phosphorylation	Enzyme	Inhibitor	PP1 / PP2A	Protein phosphatase 1 (PP1) and 2A (PP2A) inhibitor
288	04	H10	D6321	243.692	Droxinostat	4-(4-Chloro-2-methylphenoxy)-N-hydroxybutanamide	Gene Regulation	Enzyme	Inhibitor	HDAC3, HDAC6, and HDAC8	Droxinostat is a selective inhibitor of HDAC3, HDAC6, and HDAC8. Droxinostat is a selective inhibitor of HDAC3, HDAC6, and HDAC8
320	04	H11	C 9758	274.254	L-Canavanine sulfate	L-alpha-Amino-gamma-(guanidinooxy)butyric acid sulfate	Nitric Oxide	Enzyme	Inhibitor	iNOS	Selective inhibitor of inducible nitric oxide synthase (iNOS)
321	05	A02	C 9847	389.882	Cyclothiazide	6-Chloro-3,4-dihydro-3-(2-norbornen-5-yl)-2H-1,2-4-benzothiadiazine-7-sulfonamide 1,1-dioxide	Glutamate		Agonist	AMPA	Blocks the rapid desensitization of AMPA glutamate receptors
353	05	A03	C-104	252.209	(±)-CPP	(±)-3-(2-Carboxypiperazin-4-yl)propyl-1-phosphonic acid	Glutamate		Antagonist	NMDA	Potent and selective NMDA glutamate receptor antagonist; anticonvulsant
385	05	A04	C-141	535.992	CGS-21680 hydrochloride	2-p-(2-Carboxyethyl)phenethylamino-5'-N-ethylcarboxamidoadenosine hydrochloride	Adenosine		Agonist	A2a	A2a adenosine receptor agonist.
417	05	A05	C-199	285.695	CGS-15943	9-Chloro-2-(2-furyl)[1,2,4]triazolo[1,5-c]quinazolin-5-amine	Adenosine		Antagonist	A1	Highly potent, non-selective A1 adenosine receptor antagonist
449	05	A06	C-277	544.739	Chloro-IB-MECA	2-Chloro-N6-(3-iodobenzyl)-adenosine-5'-N-methyluronamide	Adenosine		Agonist	A3	A3 adenosine receptor agonist
481	05	A07	D 1306	448.548	Debrisoquin sulfate	3,4-Dihydro-2(1H)-isoquinolinecarboximidamide sulfate; Ro 5-33071	Neurotransmission		Antihypertensive		Antihypertensive; metabolized to tetrahydroisoquinoline (TIQ) which may play a role in the induction of Parkinson's Disease
513	05	A08	D 2521	450.988	Diltiazem hydrochloride		Ca2+ Channel		Antagonist	L-type	Ca2+ channel antagonist selective for slow, or L-type, channels; stimulates 1,4-dihydropyridine binding to Ca2+ channels; coronary vasodilator
545	05	A09	D 3689	183.165	(S)-3,5-Dihydroxyphenylglycine	S-DHPG	Glutamate		Agonist	mGluR1	Group I metabotropic glutamate receptor (mGluR1) agonist
577	05	A10	D 4505	274.257	Phenytoin sodium	5,5-Diphenylhydantoin sodium	Anticonvulsant				Anticonvulsant; anti-epileptic
609	05	A11	D 5564	178.146	Daphnetin	7,8-Dihydroxycoumarin	Phosphorylation	Enzyme	Inhibitor	PK	Protein kinase (PK) inhibitor
323	05	B02	C 9901	349.393	N6-Cyclohexyladenosine	CHA	Adenosine		Agonist	A1	Selective A1 adenosine receptor agonist
355	05	B03	C-106	450.421	CGS-12066A maleate	7-Trifluoromethyl-4(4-methyl-1-piperazinyl)-pyrrolo[1,2-a]quinoxaline maleate	Serotonin		Agonist	5-HT1B	5-HT1B Serotonin receptor agonist
387	05	B04	Y 0503	320.265	Y-27632 dihydrochloride	(R)-(+)-trans-4-(1-Aminoethyl)-N-(4-Pyridyl)cyclohexanecarboxamide dihydrochloride	Phosphorylation	Enzyme	Inhibitor	ROCK	Highly potent, cell-permeable, and selective Rho-associated coiled-coil forming protein serine/threonine kinase (ROCK) inhibitor. Also inhibits ROCK-II with equal potency. The inhibition is competitiv e with respect to ATP.
419	05	B05	C-203	198.605	2-Chloro-2-deoxy-D-glucose	2-Chloro-DG	Biochemistry		Analog	Glucose	Analog of 2-fluoro-2-deoxyglucose
451	05	B06	D 0411	381.86	WB-4101 hydrochloride	2-(2,6-Dimethoxyphenoxyethyl)aminomethyl-1,4-benzodioxane hydrochloride	Adrenoceptor		Antagonist	alpha1A	alpha1A Adrenoceptor antagonist
483	05	B07	D 1413	224.218	2',3'-didehydro-3'-deoxythymidine	2',3'-Anhydrothymidine; d4T	Immune System	Enzyme	Inhibitor	Reverse Transcriptase	Nucleoside analog; inhibits HIV replication in vitro
515	05	B08	D 2531	352.318	Dextromethorphan hydrobromide monohydrate	d-3-Methoxy-N-methylmorphinan hydrobromide	Glutamate		Antagonist	NMDA	Allosteric antagonist at NMDA-controlled ion channels
547	05	B09	D 3768	527.586	Dequalinium chloride hydrate	1,1'-Decamethylenebis(4-aminoquinaldinium) dichloride	K+ Channel		Blocker		Selective blocker of apamin-sensitive K+ channels
579	05	B10	D 4526	315.846	Doxepin hydrochloride		Adrenoceptor		Inhibitor	Uptake	Antidepressant; antipruritic
611	05	B11	D 5689	246.312	DM 235		Nootropic				Potent nootropic agent
325	05	C02	C 9911	348.362	(S)-(+)-Camptothecin		Apoptosis	Enzyme	Inhibitor	TopoI	DNA topoisomerase I inhibitor
357	05	C03	C-108	207.746	2-Cyclooctyl-2-hydroxyethylamine hydrochloride	CONH hydrochloride	Neurotransmission	Enzyme	Inhibitor	PNMT	Inhibitor of phenylethanolamine N-methyltransferase (PNMT)
389	05	C04	C-144	248.116	1-(m-Chlorophenyl)-biguanide hydrochloride	m-CPBG hydrochloride	Serotonin		Agonist	5-HT3	5-HT3 serotonergic receptor agonist
421	05	C05	T0202	228.724	Tocainide hydrochloride	2-Amino-N-(2,6-dimethylphenyl)propanamide hydrochloride	Na+ Channel		Blocker		Sodium channel blocker. Class IB antiarrhythmic.
453	05	C06	D 0540	252.144	DNQX	6,7-Dinitroquinoxaline-2,3-dione	Glutamate		Antagonist	Kainate/quisqualate	Potent, competitive kainate/quisqualate glutamate receptor antagonist
485	05	C07	D 1414	379.438	Droperidol	1-[1-[3-(p-Fluorobenzoyl)propyl]-1,2,3,6-tetrahydro-4-pyridyl]-2-benzimidazolinone	Dopamine		Antagonist	D1/D2	D1, D2 dopamine receptor antagonist
517	05	C08	C3993	406.486	Carvedilol	1-(9H-Carbazol-4-yloxy)-3-[[2-(2-methoxyphenoxy)ethyl]amino]-2-propanol	Adrenoceptor		Blocker	alpha1/beta	Antihypertensive; cardioprotective
549	05	C09	D 3775	388.468	Doxylamine succinate		Histamine		Antagonist	H1	H1 Histamine receptor antagonist
581	05	C10	P-152	248.328	S(-)-Pindolol		Adrenergic		Antagonist	beta	Beta adrenergic receptor antagonist; vasodilator. Non-selective 5-HT1 serotonin receptor ligand.
613	05	C11	D 5766	113.161	5,5-Dimethyl-1-pyrroline-N-oxide	DMPO	Cell Stress	Enzyme	Inhibitor	Antioxidant	Neuroprotective agent
327	05	D02	PZ0016	441.572	Dofetilide	UK-68798, N-[4-[2-[Methyl[2-[4-[(methylsulfonyl)amino]phenoxy]ethyl]amino]ethyl]phenyl]methanesulfonamide	Ion Channels		Channel Blocker	hERG	Dofetilide is a Class III antiarrhythmic and hERG channel blocker. Dofetilide selectively blocks the rapid component of the delayed rectifier outward potassium current (IKr).
359	05	D03	C-117	319.32	5-Carboxamidotryptamine maleate	5-CT; AH-21467	Serotonin		Agonist	5-HT7	5-HT7 Serotonin receptor agonist
391	05	D04	C-145	629.558	2-Chloroadenosine triphosphate tetrasodium	2-Chloro-ATP tetrasodium	P2 Receptor		Agonist	P2Y	P2Y receptor agonist
423	05	D05	C-223	252.746	Cirazoline hydrochloride	2-[(2-Cyclopropylphenoxy)methyl]-4,5-dihydro-1H-imidazole hydrochloride	Adrenoceptor		Agonist	alpha1A	Selective alpha1 adrenoceptor agonist; non-selective imidazoline binding site ligand
455	05	D06	D 0670	586.683	Dihydroouabain		Ion Pump		Inhibitor	Na+/K+ Pump	Sodium-potassium pump inhibitor
487	05	D07	D 1507	247.68	L-3,4-Dihydroxyphenylalanine methyl ester hydrochloride	Methyl L-DOPA hydrochloride	Dopamine		Precursor		Precursor to L-DOPA that crosses the blood-brain barrier
519	05	D08	D 2763	679.799	Dihydroergotamine methanesulfonate		Serotonin		Antagonist		Ergot alkaloid; vasoconstrictor; competitive serotonin receptor antagonist; partial agonist at alpha adrenoceptors and D2 dopamine receptors
551	05	D09	D 3900	302.85	Desipramine hydrochloride		Adrenoceptor		Inhibitor	Uptake	Antidepressant
583	05	D10	D 5290	183.209	(-)-alpha-Methylnorepinephrine	Levonordefrin; (-)-3,4-Dihydroxynorephedrine	Adrenoceptor		Agonist		Active enantiomer; adrenoceptor agonist; vasoconstrictor; antihypertensive
615	05	D11	D 5782	211.222	2',3'-dideoxycytidine	ddC	Immune System	Enzyme	Inhibitor	Reverse Transcriptase	Nucleoside analog; reverse transcriptase inhibitor; antiviral
329	05	E02	E9531	469.673	Ebastine	1-[4-(1,1-Dimethylethyl)phenyl]-4-[4-(diphenylmethoxy)-1-piperidinyl]-1-butanone	Histaminergics		Antagonist	H1	Nonsedating histamine H1 receptor antagonist without cardiac side effects at 5X effective dose.
361	05	E03	C3618	461.82	Cetirizine dihydrochloride	[2-[4-[(4-Chlorophenyl)phenylmethyl]-1-piperazinyl]ethoxy]acetic acid dihydrochloride	Histamine		Antagonist	H1	Orally active, non-sedating, and selective H1 histamine receptor antagonist; antihistamine;.
393	05	E04	C-147	271.406	(+)-Cyclazocine		Opioid		Antagonist		Sigma opioid receptor antagonist
425	05	E05	C-231	590.58	CGP 20712A methanesulfonate	(+/-)-2-Hydroxy-5-[2-[[2-hydroxy-3-[4-[1-methyl-4-(trifluoromethyl)-1H-imidazol-2-yl]phenoxy]propyl]amino]ethoxy]-benzamide methanesulfonate	Adrenoceptor		Antagonist	beta1	Selective beta1-adrenoceptor antagonist
457	05	E06	D 0676	337.85	Dobutamine hydrochloride	(±)-4-[2-[[3-(4-Hydroxyphenyl)-1-methylpropyl]amino]ethyl]-1,2-benzenediol hydrochloride	Adrenoceptor		Agonist	beta1	beta1 Adrenoceptor agonist
489	05	E07	D 1542	169.609	1,4-Dideoxy-1,4-imino-D-arabinitol	DAB; 2-Hydroxymethyl-3,4-pyrrolidinediol	Phosphorylation	Enzyme	Inhibitor	Glycogen phosphorylase	Allosteric glycogen phosphorylase inhibitor
521	05	E08	D 2926	314.555	Diphenyleneiodonium chloride	[1,1'-Biphenyl]-2,2'-diyiodonium chloride	Nitric Oxide	Enzyme	Inhibitor	eNOS	Endothelial nitric oxide synthase inhibitor
553	05	E09	M 1777	177.202	N-Methyl-1-deoxynojirimycin	1,5-Dideoxy-1,5-imino-1-methyl-D-sorbitol	Biochemistry	Enzyme	Inhibitor	Glucosidase	Interferes with metabolism of N-linked glycoproteins by inhibition of glucosidase
585	05	E10	D 5294	677.626	Dilazep hydrochloride	Cormelian	Adenosine		Inhibitor	Uptake	Adenosine uptake inhibitor
617	05	E11	D 5794	489.592	Diacylglycerol Kinase Inhibitor II	R59949	Phosphorylation	Enzyme	Inhibitor	Diacylglycerol kinase	Diacylglycerol kinase inhibitor
331	05	F02	PZ0104	399.881	CP-91149	5-Chloro-N-[(1S,2R)-3-(dimethylamino)-2-hydroxy-3-oxo-1-(phenylmethyl)propyl]-1H-indole-2-carboxamide	Phosphorylation	Enzyme	Inhibitor	glycogen phosphorylase	CP-91149 is a selective glycogen phosphorylase inhibitor.
363	05	F03	C-125	315.803	(±)-CGP-12177A hydrochloride	4-[4-[(1,1-Dimethylethyl)amino]-2-hydroxypropoxy]- 1,3-dihydro-2H-benzimidazol-2-one hydrochloride	Adrenoceptor		Agonist	beta	Mixed beta adrenoceptor agonist/antagonist
395	05	F04	C-191	376.908	Capsazepine	N-[2-(4-Chlorophenyl)ethyl]-1,3,4,5-tetrahydro- 7,8-dihydroxy-2H-2-benzazepine-2-carbothioamide	Vanilloid		Agonist		Synthetic analog of capsaicin that acts as a specific vanilloid receptor antagonist
427	05	F05	C-237	159.143	(2S,1'S,2'S)-2-(carboxycyclopropyl)glycine	L-CCG-1	Glutamate		Agonist	mGluR2	Potent group II metabotropic glutamate receptor agonist
459	05	F06	D 1064	215.251	Dihydrokainic acid	2-Carboxy-4-isopropyl-3-pyrrolidineacetic acid	Glutamate		Blocker	Kainate	Non-transportable glutamate analog that blocks glutamate receptors
491	05	F07	K3519	252.34	KRM-III	1,3-Dihydro-1,4-diphenyl-2H-imidazole-2-thione	Immunomodulators and Antibiotics	Enzyme	Inhibitor		KRM-III is an inhibitor of T cell antigen receptor (TCR), an inhibitor of phorbol myristate acetate (PMA) /ionomycin-induced nuclear factor of activated T cells (NFAT) activation and T cell proliferation.
523	05	F08	D 3630	291.824	Diphenhydramine hydrochloride		Histamine		Antagonist	H1	H1 Histamine receptor antagonist
555	05	F09	D 4007	252.275	5,5-Diphenylhydantoin	Phenytoin	Anticonvulsant				Anticonvulsant; appears to stabilize excitable membranes perhaps through effects on Na+, K+, and Ca2+ channels
587	05	F10	G 7795	332.531	Ganaxolone	3a-Hydroxy-3beta-methyl-5a-pregnan-20-one	GABA		Modulator	GABA-A	Positive allosteric modulator of GABA-A receptors
619	05	F11	C0494	360.438	Cambinol	NSC-1125476; Tetrahydro-5-[(2-hydroxy-1-naphthalenyl)methyl]-6-phenyl-2-thioxo-4(1H)-Pyrimidinone	Gene Regulation	Enzyme	Inhibitor	SIRT1/2	Sirtuin (Human Silent Information Regulator) Type 1/2 Inhibitor.
333	05	G02	C-101	304.395	8-Cyclopentyl-1,3-dipropylxanthine	DPCPX; PD 116,948	Adenosine		Antagonist	A1	Selective A1 adenosine receptor antagonist
365	05	G03	C1335	226.234	S-(-)-Carbidopa		Biochemistry	Enzyme	Inhibitor	L-aromatic amino acid decarboxylase	Peripherally active L-aromatic amino acid decarboxylase inhibitor; used in combination with levodopa for the treatment of Parkinson's Disease.
397	05	G04	C-192	273.74	Chlormezanone	2-(4-Chlorophenyl)tetrahydro-3-methyl-4H-1,3-thiazin-4-one 1,1-dioxide	Neurotransmission		Modulator	Muscle relaxant	Anxiolytic; muscle relaxant
429	05	G05	C-239	276.12	CNQX disodium	6-Cyano-7-nitroquinoxaline-2,3-dione	Glutamate		Antagonist	AMPA/Kainate	Potent, competitive AMPA/kainate glutamate receptor antagonist
461	05	G06	D 1260	418.303	Decamethonium dibromide	Decamethylene bis(trimethylammonium bromide)	Cholinergic		Agonist	Nicotinic	Nicotinic acetylcholine receptor partial agonist; depolarizing neuromuscular blocker
493	05	G07	D 1916	319.146	D-ribofuranosylbenzimidazole	DRB; 5,6-Dichlorobenzimidazole riboside	Transcription		Inhibitor		Inhibitor of RNA synthesis; chain terminator
525	05	G08	D 3634	86.0912	2,3-Butanedione	Biacetyl; BDM	Cytoskeleton and ECM	Enzyme	Inhibitor	Myosin ATPase	Reversible myosin ATPase inhibitor
557	05	G09	D 4268	238.719	N^G,N^G-Dimethylarginine hydrochloride	asym-Dimethylarginine hydrochloride ADMA	Nitric Oxide	Enzyme	Inhibitor	NOS	Reversible inhibitor of nitric oxide synthetase in vivo and in vitro
589	05	G10	D 5385	180.167	1,7-Dimethylxanthine	Paraxanthine	Adenosine		Antagonist	A1 > A2	Adenosine receptor ligand; major metabolite of caffeine
621	05	G11	D 5886	203.67	N-Methyldopamine hydrochloride	Epinine hydrochloride; Deoxyepinephrine hydrochloride	Dopamine		Agonist		Dopamine receptor agonist
335	05	H02	C-102	248.287	8-Cyclopentyl-1,3-dimethylxanthine	CPT; 8-Cyclopentyltheophylline	Adenosine		Antagonist	A1	Selective A1 adenosine receptor antagonist
367	05	H03	C-130	410.742	(±)-Chloro-APB hydrobromide	(±)-SKF-82958 hydrobromide	Dopamine		Agonist	D1	D1 dopamine receptor agonist.
399	05	H04	C-197	330.777	8-(3-Chlorostyryl)caffeine	CSC	Adenosine		Antagonist	A2A	Selective A2A adenosine receptor antagonist
431	05	H05	C-271	247.296	CX 546	1-(1,4-Benzodioxan-6-ylcarbonyl)piperidine	Glutamate		Modulator	AMPA	Positive AMPA glutamate receptor modulator; more potent than 1-BCP
463	05	H06	D 1262	887.489	P1,P4-Di(adenosine-5')tetraphosphate triammonium	Ap4A	Biochemistry		Inhibitor		Dinucleoside polyphosphate that competitively inhibits ADP-induced platelet aggregation
495	05	H07	S4572	373.505	SANT-1	(4-Benzyl-piperazin-1-yl)-(3,5-dimethyl-1-phenyl-1H-pyrazol-4-ylmethylene)-amine	Angiogensis		Inhibitor	Smo	Potent sonic hedgehog pathway (Shh) antagonist; inhibits by binding directly to smoothened (Smo) receptor.
527	05	H08	D 3648	172.188	N,N,N',N'-Tetramethylazodicarboxamide	Azodicarboxylic acid bis(dimethylamide); diamide	Cell Stress		Modulator	Thiols	Thiol-oxidizing agent
559	05	H09	D 4434	288.857	Clodronic acid	Cl2MDP; Clodronic acid disodium magnesium salt; DMDP	Cytoskeleton and ECM	Enzyme	Inhibitor	MMP1 / collagenase	Matrix metalloproteinase 1 (MMP1) and collagenase inhibitor
591	05	H10	D 5439	218.211	2,3-Dimethoxy-1,4-naphthoquinone	DMNQ	Cell Stress		Modulator		Redox cycling agent used to study role of ROS (reactive oxygen species)
623	05	H11	D 5891	318.203	1,1-Dimethyl-4-phenyl-piperazinium iodide	DMPP	Cholinergic		Agonist		Nicotinic acetylcholine receptor agonist
337	06	A02	P 9248	360.351	PD 169316	4-(4-Fluorophenyl)-2-(4-nitrophenyl)-5-(4-pyridyl)-1H-imidazole	Phosphorylation	Enzyme	Inhibitor	p38 MAP kinase	Potent, cell permeable and selective p38 MAP kinase inhibitor; nM potency
369	06	A03	D 7644	339.485	Disopyramide	alpha-Diisopropylaminoethyl-alpha-phenylpyridine-2-acetamide	Na+ Channel		Blocker		Sodium channel blocker; class IA antiarrhythmic
401	06	A04	D6938	308.337	Bisdemethoxycurcumin	(1E,6E)-1,7-bis(4-hydroxyphenyl)hepta-1,6-diene-3,5-dione	Ion Channels		Inhibitor		Bisdemethoxycurcumin (BDMC) is a derivative or curcumin, and represents one of the major active components of curcumin products isolated from Curcumae sp.
433	06	A05	D 9035	230.674	Diazoxide		K+ Channel		Activator	ATP-sensitive	Activator of ATP-dependent K+ channels in both vascular smooth muscle and pancreatic beta-cells; antihypertensive
465	06	A06	D 9891	480.906	Doxycycline hydrochloride		Antibiotic			Protein synthesis	6-deoxytetracycline antibiotic; interferes with protein synthesis
497	06	A07	PZ0008	381.379	Celecoxib	CJ-016377, CP-598107, PF-00345549, PHA-00846533, SC-58635, YM-177, 4-[5-(4-Methylphenyl)-3-(trifluoromethyl)-1H-pyrazol-1-yl]benzenesulfonamide	Lipids	Enzyme	Inhibitor	COX-2	Celecoxib is a non-steroidal, anti-inflammatory drug (NSAID) and a cyclooxygenase-2 (COX-2) selective inhibitor.
529	06	A08	D-104	451.351	4-DAMP methiodide	4-Diphenylacetoxy-N-methylpiperidine methiodide	Cholinergic		Antagonist	M3	M3 muscarinic acetylcholine receptor antagonist.
561	06	A09	PZ0011	463.441	Eletriptan hydrobromide		Serotonin		Agonist	5-HT1B/1D	Eletriptan hydrobromide is a serotonin 5-HT1B/1D receptor agonist; second generation anti-migraine drug.
593	06	A10	A5181	362.354	Anisotropine methyl bromide	8-Methyl-3-(2-propylpentanoyloxy)tropinium bromide	Muscarinic		Antagonist		is a muscarinic antagonist and antispasmodic
625	06	A11	E 1279	248.306	Enoximone	1,3-Dihydro-4-methyl-5-[4-methylthiobenzoyl]-2H-imidazol-2-one	Cyclic Nucleotides	Enzyme	Inhibitor	PDE III	Selective phosphodiesterase III (PDE III) inhibitor
339	06	B02	D 6035	437.48	Disopyramide phosphate		K+ Channel		Modulator		K+ channel modulator; anti-arrhythmic; cardiac depressant
371	06	B03	D 7802	254.245	Daidzein	7-Hydroxy-3-(4-hydroxyphenyl)-4H-1-benzopyran-4-one	Cell Cycle	Enzyme	Inhibitor	Aldehyde dehydrogenase	Isoflavonoid cytostatic agent that arrests the cell cycle at G1; inhibitor of mitochondrial aldehyde dehydrogenase
403	06	B04	I6659	270.288	Imperatorin	9-[(3-Methyl-2-buten-1-yl)oxy]-7h-furo[3,2-g][1]benzopyran-7-one	Phosphorylation	Enzyme	Modulator	p38 / ERK	A modulator of p38, ERK pathway. Imperatorin increases BMP-2 expression (mRNA) and increases bone density/volume and mineralization in vivo.
435	06	B05	D 9128	168.151	3,4-Dihydroxyphenylacetic acid	DOPAC	Dopamine		Metabolite		Product of dopamine degradation by MAO and aldehyde dehydrogenase
467	06	B06	D-002	260.133	6,7-ADTN hydrobromide	(±)-2-Amino-6,7-dihydroxy-1,2,3,4-tetrahydro-naphthalene hydrobromide	Dopamine		Agonist		Dopamine receptor agonist
499	06	B07	M 7945	334.425	Mephetyl tetrazole	1-[2-(4-Methoxyphenyl)ethyl]-5-(1-p-tolylcyclopropyl)-1H-tetrazole	K+ Channel		Blocker	Kv1.5	Potent and selective Kv1.5 potassium channel blocker.
531	06	B08	D-108	250.303	1,3-Dipropyl-7-methylxanthine		Adenosine		Antagonist	A2	Caffeine analog with some selectivity for A2 adenosine receptors
563	06	B09	A 8054	197.129	D(-)-2-Amino-5-phosphonopentanoic acid	D(-)-AP-5, D(-)-APV, D-2-Amino-5-phosphonovaleric acid	Glutamate		Antagonist	NMDA-glycine	Potent and selective antagonist for NMDA receptors
595	06	B10	D1920-6	126.119	2,4-Diamino-6-pyrimidinone	DAHP; 2,4-Diamino-6-hydroxypyrimidine	Phosphorylation	Enzyme	Inhibitor	GTP cyclohydrolase I	Inhibitor of GTP cyclohydrolase I, the rate-limiting enzyme in tetrahydrobiopterin (BH4) biosynthesis; blocks the induction of nitric oxide synthesis
627	06	B11	E 1383	588.571	Etoposide	Lastet	Apoptosis	Enzyme	Inhibitor	Topo II	Topoisomerase II inhibitor; induces apoptosis; cell cycle inhibitor
341	06	C02	D 6140	501.324	Demeclocycline hydrochloride	7-chloro-6-demethyltetracycline hydrochloride	Antibiotic			Protein synthesis	Tetracycline antibiotic; interferes with protein synthesis
373	06	C03	C1493	492.533	Cilnidipine	1,4-Dihydro-2,6-dimethyl-4-(3-nitrophenyl)-3,5-pyridinedicarboxylic acid 2-methoxyethyl (2E)-3-phenyl-2-propenyl ester	Ca2+ Channels		Blocker	L-type	Slow-acting Ca2+ channel blocker; antihypertensive; vasodilator. Does not inhibit PKC.
405	06	C04	D 8296	252.232	3-deazaadenosine	4-Amino-1-(beta-D-ribofuranosyl)-1H-imidazo(4,5)-pyridine	Immune System		Inhibitor		Antiviral
437	06	C05	D 9175	336.241	Dantrolene sodium	1-([5-(p-Nitrophenyl)furfurylidene]amino)hydantoin	Intracellular Calcium		Inhibitor	Release	Inhibits intracellular Ca2+ release from the sarcoplasmic reticulum; muscle relaxant.
469	06	C06	D-003	317.819	R(-)-Apocodeine hydrochloride	R(-)-10-Methoxy-11-hydroxyaporphine hydrochloride	Dopamine		Agonist		Dopamine receptor agonist; apomorphine metabolite
501	06	C07	I 9532	311.3	Icilin	AG-3-5; 1-(2-Hydroxyphenyl)-4-(3-nitrophenyl)-1,2,3,6-tetrahydropyrimidin-2-one	Neurotransmission		Agonist	CMR1	Potent agonist at the CMR1 cold- and menthol-sensitive receptor.
533	06	C08	D-122	425.922	Domperidone		Dopamine		Antagonist	D2	Peripheral dopamine receptor antagonist that does not cross the blood-brain barrier; anti-emetic
565	06	C09	D-134	218.217	3,7-Dimethyl-1-propargylxanthine	DMPX	Adenosine		Antagonist	A2	A2 adenosine receptor antagonist.
597	06	C10	D-193	218.633	DL-alpha-Difluoromethylornithine hydrochloride	DFMO hydrochloride	Angiogenesis	Enzyme	Inhibitor	ODC	Selective irreversible ornithine decarboxylase (ODC) inhibitor.
629	06	C11	E 1779	523.74	ET-18-OCH3	3,5,9-Trioxa-4-phosphaheptacosan-1-aminium	Lipid	Enzyme	Inhibitor	PIPLC	Phosphoinositide-specific Phospholipase C (PI-PLC) inhibitor
343	06	D02	D 6518	393.354	Diethylenetriaminepentaacetic acid	Pentetic acid; DTPA	Biochemistry	Enzyme	Inhibitor	Zn2+-dependent protease	Zinc-dependent proteases carboxypeptidase A and aminopeptidase N inhibitor; chelating agent
375	06	D03	D 7909	345.957	Dicyclomine hydrochloride	2-(Diethylamino)ethyl 1-cyclohexylcyclohexane-1-carboxylate hydrochloride	Cholinergic		Antagonist	Muscarinic	Competitive muscarinic acetylcholine receptor antagonist
407	06	D04	C0256	546.344	Cytidine 5'-diphosphocholine sodium salt hydrate	Citicholine sodium	Lipid Signaling	Enzyme	Inhibitor	PLA2	Neuroprotective in situations of hypoxia and ischemic; cerebral vasodilator; inhibits PLA2 activation.
439	06	D05	D 9190	231.083	DCEBIO	5,6-Dichloro-1-ethyl-1,3-dihydro- 2H-benzimidazol-2-one	K+ Channel		Activator	hlK1	Increases epithelial chloride secretion through the synergistic activation of a basolateral membrane-located K+ channel (hlK1) and an apical membrane Cl- conductance
471	06	D06	D-027	331.846	R(-)-Propylnorapomorphine hydrochloride	R(-)-NPA hydrochloride	Dopamine		Agonist	D2	Highly potent and selective D2 dopamine receptor agonist
503	06	D07	D-047	291.78	(±)-SKF-38393 hydrochloride	(±)-1-Phenyl-2,3,4,5-tetrahydro-(1H)-3-benzazepine-7,8-diol hydrochloride	Dopamine		Antagonist	D1	D1 Dopamine receptor agonist
535	06	D08	D126608	178.277	Propofol		Cholinergic		Inhibitor	Muscarinic	Short acting general anesthetic
567	06	D09	D-138	258.062	5,7-Dichlorokynurenic acid	5,7-Dichloro-4-hydroxyquinoline-2-carboxylic acid	Glutamate		Antagonist	NMDA-glycine	Potent excitatory amino acid receptor antagonist; active at the strychnine-insensitive glycine binding site of the NMDA glutamate receptor
599	06	D10	S 4443	277.329	SCH-28080	2-Methyl-8-(phenylmethoxy)imidazo[1,2-a]pyridine-3-acetonitrile	Ion Channels	Enzyme	Inhibitor	H+/K+-ATPase	Potent inhibitor of gastric H+ and K+-ATPase.
631	06	D11	E 1896	325.801	Etazolate hydrochloride	SQ 20,009; 1-Ethyl-4-[(1-methylethylidene)hydrazino]-1H-pyrazolo[3,4-b]pyridine-5-carboxylic acid ethyl ester hydrochloride	Adenosine	Enzyme	Inhibitor	Phosphodiesterase	Phosphodiesterase inhibitor
345	06	E02	D 6899	318.137	Diclofenac sodium	2-[(2,6-Dichlorophenyl)amino]benzeneacetic acid sodium	Prostaglandin	Enzyme	Inhibitor	COX	Cyclooxygenase inhibitor; anti-inflammatory
377	06	E03	D 7910	215.037	3,4-Dichloroisocoumarin	3,4-DCI	Biochemistry	Enzyme	Inhibitor	Serine Protease	Serine protease inhibitor
409	06	E04	D 8399	337.466	Danazol		Hormone		Inhibitor		Anterior pituitary suppressant; weak androgen
441	06	E05	D 9305	199.636	1-Deoxynojirimycin hydrochloride	DNM; 1,5-Dideoxy-1,5-imino-D-sorbitol hydrochloride	Biochemistry	Enzyme	Inhibitor	alpha-glucosidase	alpha-glucosidase I-II inhibitor
473	06	E06	D-029	364.242	R(-)-2,10,11-Trihydroxyaporphine hybrobromide	R(-)-2-Hydroxyapomorphine hydrobromide	Dopamine		Agonist	D2	D2 dopamine receptor agonist
505	06	E07	D-052	523.499	GBR-12909 dihydrochloride	1-[2-[bis(4-Fluorophenyl)methoxy]ethyl]-4-[3-phenylpropyl]piperazine dihydrochloride	Dopamine		Inhibitor	Reuptake	Selective dopamine reuptake inhibitor
537	06	E08	N 2288	246.312	Nefiracetam	2-(2-Oxopyrrolidin-1-yl)-N-(2,6-dimethylphenyl)-acetamide	Neurotransmission		Nootropic		Pyrrolidonetype nootropic agent with various pharmacologic as well as cognition-enhancing effects.
569	06	E09	D5676	312.805	N-Desmethylclozapine	8-Chloro-11-piperazinyl-5H-dibenzo[b,e][1,4]diazepine, Norclozapine, Normethylclozapine	Cholinergic		Antagonist	5-HT2 Serotonin/M1 Muscarinic	Major metabolite of clozapine; potent 5-HT2 serotonin receptor antagonist and a ligand for the cloned 5-HT6 and 5-HT7 serotonin receptors. Also an allosteric potentiator of M1 muscarinic receptors
601	06	E10	V7264	313.871	Venlafaxine hydrochloride	(+/-)-1-[2-(Dimethylamino)-1-(4-methoxyphenyl)ethyl]cyclohexanol hydrochloride	Serotonin		Reuptake	5-HT and NE	Dual serotonin and norepinephrine reuptake inhibitor. Antidepressant.
633	06	E11	C 8863	370.458	7-Cyclopentyl-5-(4-phenoxy)phenyl-7H-pyrrolo[2,3-d]pyrimidin-4-ylamine		Phosphorylation	Enzyme	Inhibitor	Ick	Potent and selective Ick (src family tyrosine kinase) inhibitor.
347	06	F02	D 6908	301.517	DL-erythro-Dihydrosphingosine	DL-Sphinganine	Phosphorylation	Enzyme	Inhibitor	PKC / PLA2 / PLD	Protein kinase C, phospholipase A2, and phospholipase D inhibitor
379	06	F03	D 7938	297.617	DBO-83	3-(6-Chloro-3-pyridazinyl)-3,8-diazabicyclo[3.2.1]octane dihydrochloride	Cholinergic		Agonist	Nicotinic	Nicotinic acetylcholine receptor agonist
411	06	F04	D 8555	436.618	N,N-Dihexyl-2-(4-fluorophenyl)indole-3-acetamide	FGIN-1-27	Benzodiazepine		Ligand	Mitochondria	High affinity ligand for glial mitochondrial benzodiazepine receptors
443	06	F05	D 9628	197.192	L-3,4-Dihydroxyphenylalanine	L-DOPA; Levodopa	Dopamine		Precursor		Precursor to dopamine; antiparkinsonian agent
475	06	F06	D-030	392.296	R(-)-2,10,11-Trihydroxy-N-propylnoraporphine hydrobromide	R(-)-TNPA HBr; R(-)-2-OH-NPA hydrobromide	Dopamine		Agonist	D2	Potent and selective D2 dopamine receptor agonist
507	06	F07	D-054	324.253	R(+)-SCH-23390 hydrochloride	R(+)-7-Chloro-8-hydroxy-3- methyl-1-phenyl-2,3,4,5-tetrahydro-1H-3-benzazepine hydrochloride	Dopamine		Antagonist	D1	Selective D1 dopamine receptor antagonist
539	06	F08	D-129	399.318	R(+)-Butylindazone	R(+)-DIOA	Ion Pump		Inhibitor	K+/Cl- transport	Potent [K+, Cl-]-cotransport inhibitor that shows no side effects on the bumetanimide-sensitive [Na+, K+, Cl-]-cotransport system
571	06	F09	D14204	172.316	1,10-Diaminodecane	DA10; Decamethylenediamine	Glutamate		Agonist (inverse)	NMDA-polyamine	Inverse agonist at the polyamine recognition site of the NMDA glutamate receptors
603	06	F10	E 0137	223.274	Vanillic acid diethylamide	Ethamivan	Vanilloid		Agonist		CNS and respiratory stimulant
635	06	F11	E 2375	553.575	Emetine dihydrochloride hydrate		Apoptosis		Activator		Apoptosis inducer; RNA-Protein translation inhibitor
349	06	G02	D 6940	209.721	R-(-)-Desmethyldeprenyl hydrochloride	L-Nordeprenyl hydrochloride	Neurotransmission	Enzyme	Inhibitor	MAO-B	MAO-B inhibitor; metabolite of L-deprenyl
381	06	G03	D 8008	336.563	7,7-Dimethyl-(5Z,8Z)-eicosadienoic acid	DEDA	Lipid	Enzyme	Inhibitor	PLA2 / Lipoxygenase	Phospholipase A2 and lipoxygenase inhibitor
413	06	G04	D9071	439.949	Donitriptan monohydrochloride		Neurotransmission		Agonist	5-HT1B/1D	Donitriptan is a potent, selective 5-HT1B/1D agonist.
445	06	G05	D 9766	504.638	Dipyridamole		Adenosine		Inhibitor		Coronary vasodilator; adenosine transport inhibitor
477	06	G06	D-031	318.257	Dipropyldopamine hydrobromide		Dopamine		Agonist		Dopamine receptor agonist
509	06	G07	N1415	371.933	Naratriptan hydrochloride	Amerge, GR-85548A, N-Methyl-3-(1-methyl-4-piperidinyl)-1H-indole-5-ethanesulfonamide hydrochloride	Serotonin		Agonist	5-HT1B/1D	Naratriptan hydrochloride is a Serotonin 5-HT1B/1D receptor agonist
541	06	G08	E 2031	347.864	Eliprodil	alpha-(4-Chlorophenyl)-4-[(4-fluorophenyl)methyl]-1-piperidineethanol	Glutamate		Antagonist	NMDA-polyamine	NR2B selective NMDA receptor antagonist (polyamine site); potential clinical use to treat both acute and chronic pain.
573	06	G09	SML0252	305.377	(+/-)-Anisodamine	(+/-)-6ß-Hydroxyhyoscyamine (+/-)-6-Hydroxyhyoscyamine a-(Hydroxymethyl)-benzeneacetic acid (aS)-rel-(1R,3S,5R,6S)-6-hydroxy-8-methyl-8-azabicyclo[3.2.1]oct-3-yl ester	Cholinergic		Antagonist	muscarinic	(+/-)-Anisodamine is a muscarinic receptor antagonist
605	06	G10	E 0381	344.842	Epibestatin hydrochloride	([2R,3R]-3-Amino-2-hydroxy-4-phenylbutanoyl)-L-leucine hydrochloride	Biochemistry	Enzyme	Inhibitor	Metalloprotease	Metallo-protease inhibitor; aminopeptidase inhibitor
637	06	G11	E 2387	308.299	5'-N-Ethylcarboxamidoadenosine	NECA	Adenosine		Agonist	A1/A2	Potent adenosine receptor agonist with equal affinity at A1 and A2 receptors
351	06	H02	D 7505	156.189	2,2'-Bipyridyl	alpha,alpha'-Bipyridyl	Biochemistry	Enzyme	Inhibitor	Metalloprotease	Metalloprotease inhibitor
383	06	H03	D 8040	465.443	(±) trans-U-50488 methanesulfonate	trans-(±)-3,4-Dichloro- N-methyl-N-[2-(1-pyrrolidinyl)-cyclohexyl]-benzeneacetamide methanesulfonate	Opioid		Agonist	kappa	Selective kappa opioid receptor agonist.
415	06	H04	S 5567	220.233	SP600125	Anthrapyrazolone; 1,9-Pyrazoloanthrone	Phosphorylation	Enzyme	Inhibitor	c-JNK	Selective c-Jun N-terminal kinase (c-JNK) inhibitor.
447	06	H05	D 9815	547.591	Doxazosin mesylate	1-(4-amino-6,7-dimethoxy-2-quinazolinyl)-4-[4-(1,4-benzodioxan-2-yl)carpiperazin-1-yl)]-6,7-dimethoxyquinazoline mesylate	Adrenoceptor		Blocker	alpha1	alpha1 adrenoceptor blocker
479	06	H06	A9605	488.438	AC-93253 iodide	2-[3-(1,3-Dihydro-1,3,3-trimethyl-2H-indol-2-ylidene)-1-propenyl]-3-ethyl-benzothiazolium iodide	Hormone		Agonist	RAR(a)	Potent, cell permeable, subtype selective retinoic acid receptor (RARalpha) agonist.
511	06	H07	D-103	226.535	(±)-2,3-Dichloro-alpha-methylbenzylamine hydrochloride	DCMB hydrochloride; LY-78335	Neurotransmission	Enzyme	Inhibitor	PNMT	Inhibitor of phenylethanolamine N-methyltransferase (PNMT); alpha2 adrenoceptor blocker
543	06	H08	D-131	200.109	3,5-Dinitrocatechol	OR-486	Neurotransmission	Enzyme	Inhibitor	COMT	Selective inhibitor of catechol O-methyl transferase (COMT).
575	06	H09	B6813	542.037	Benidipine hydrochloride	(4R)-rel-3,5-Pyridinedicarboxylic acid, 1,4-dihydro-2,6-dimethyl-4-(3-nitrophenyl)-, 3-methyl 5-[(3R)-1-(phenylmethyl)-3-piperidinyl] ester, hydrochloride (1:1)	Ion Channel		Blocker	Calcium	Calcium Channel Blocker
607	06	H10	E 0516	287.362	Etodolac	1,8-Diethyl-1,3,4,9-tetrahydropyrano[3,4-b]indole-1-acetic acid	Prostaglandin	Enzyme	Inhibitor	COX	Non-steroidal anti-inflammatory drug (NSAID)
639	06	H11	E 3132	357.413	E-64	L-trans-3-Carboxyoxiran-2-carbonyl-L-leucylagmatine	Biochemistry	Enzyme	Inhibitor	Cysteine protease	Irreversible inhibitor of cysteine proteases
322	07	A02	S 3567	359.728	SB 415286	3-[(3-Chloro-4-hydroxyphenyl)amino]-4-(2-nitrophenyl)-1H-pyrrol-2,5-dione	Phosphorylation	Enzyme	Inhibitor	GSK-3	Competitive glycogen synthase kinase-3 (GSK-3) inhibitor.
354	07	A03	S 3939	311.346	Staurosporine aglycone	K-252c	Phosphorylation	Enzyme	Inhibitor	PKC	K-252c is a PKC inhibitor active at submicromolar concentrations.
386	07	A04	E 8375	275.354	(-)-Physostigmine	Eserine	Cholinergic	Enzyme	Inhibitor	Cholinesterase	Cholinesterase inhibitor
418	07	A05	E-101	377.314	S-(-)-Eticlopride hydrochloride	FLB 131	Dopamine		Antagonist	D2	Potent and selective D2 dopamine receptor antagonist
450	07	A06	U6758	350.467	UCL 2077	(3-Triphenylmethylaminomethyl)pyridine	Ion Channels		Blocker	sAHP	Slow afterhyperpolarization (sAHP) channel blocker.
482	07	A07	F 6020	360.841	Fenofibrate	2-[4-(4-Chlorobenzoyl)phenoxy]-2-methylpropanoic acid 1-methyl-ethyl ester	Transcription		Agonist	PPAR-alpha	PPAR-alpha receptor agonist; lipid regulating drug
514	07	A08	F 6886	410.512	Forskolin		Cyclic Nucleotides	Enzyme	Activator	Adenylate cyclase	Activates adenylate cyclase; antihypertensive and vasodilator; isolated from Coleus forskohlii
546	07	A09	F 9427	501.672	Fexofenadine hydrochloride	Terfenidine carboxylate, MDL 16455	Histamine		Antagonist	H1	H1 Histamine receptor antagonist
578	07	A10	D 8816	268.362	N-(3,3-Diphenylpropyl)glycinamide	N20C	Glutamate		Blocker	NMDA	NMDA glutamate receptor open channel blocker.
610	07	A11	C 1625	176.176	L-Canavanine	L-alpha-Amino-gamma-(guanidinooxy)-n-butyric acid	Cell Stress	Enzyme	Inhibitor	iNOS	Naturally occurring L-amino acid. Selective inhibitor of inducible nitric oxide synthase (iNOS).
324	07	B02	E 3149	185.087	S-Ethylisothiourea hydrobromide	2-Ethyl-2-thiopseudourea hydrobromide	Nitric Oxide	Enzyme	Inhibitor	NOS	Inhibitor of iNOS, eNOS, and nNOS
356	07	B03	E 3876	125.128	N-Ethylmaleimide	NEM	Biochemistry	Enzyme	Inhibitor	Isocitrate dehydrogenase	Sulfhydryl alkylating agent that inactivates NADP-dependent isocitrate dehydrogenase and many endonucleases
388	07	B04	N 3911	434.199	NBI 27914	5-Chloro-4-(N-(cyclopropyl)methyl-N-propylamino)-2-methyl-6-(2,4,6-trichlorophenyl)-aminopyridine	Neurotransmission		Antagonist	CRF1	CRF1 corticotropin-releasing factor receptor antagonist.
420	07	B05	T 5648	371.527	Tamoxifen	(Z)-1-(p-Dimethylaminoethoxyphenyl)-1,2-diphenyl-1-butene, trans-2-[4-(1,2-Diphenyl-1-butenyl)phenoxy]-N,N-dimethylethylamine	Antibiotics/Phosphorylation	Enzyme	Inhibitor	Protein Kinase C	Protein kinase C inhibitor. Induces apoptosis in human malignant glioma cell lines. Tamoxifen and its metabolite 4-hydroxytamoxifen are selective estrogen response modifiers (SERMs) that act as estrogen antagonists in mammary gland. Blocks estradiol-s...
452	07	B06	F 2802	434.416	Fluvoxamine maleate	(E)-5-Methoxy-1-[4-(trifluoromethyl)phenyl]-1-pentanone-O-(2-aminoethyl)oxime maleate	Serotonin		Inhibitor	Reuptake	Selective serotonin reuptake inhibitor
484	07	B07	F 6145	296.8	Fenspiride hydrochloride	8-(2-Phenylethyl)-1-oxa-3,8-diazaspiro[4.5]decan-2-one hydrochloride	Adrenoceptor		Antagonist	alpha	alpha-Adrenoceptor antagonist; NSAID
516	07	B08	F 6889	337.446	Famotidine	N'-(Aminosulfonyl)-3-([2-(diaminomethyleneamino)-4-thiazolyl]methylthio)propanamidine	Histamine		Antagonist	H2	H2 Histamine receptor antagonist
548	07	B09	F 9552	804.902	Formoterol	(R*,R*)-N-[2-hydroxy-5-[1-hydroxy-2-[[2-(4-methoxyphenyl)-1-methylethyl]amino]ethyl]phenyl]formamide	Adrenoceptor		Agonist	beta2	beta2-Adrenoceptor agonist
580	07	B10	G 0639	494.014	Glybenclamide	Glyburide	K+ Channel		Blocker	ATP-dependent	Antidiabetic agent which blocks pancreatic ATP-dependent K+ channels resulting in an increase in intracellular Ca2+ and consequent insulin secretion
612	07	B11	B 7273	361.829	Bezafibrate	2-[4-[2-(4-Chlorobenzamido)ethyl]phenoxy]-2-methylpropanoic acid	Transcription		Agonist	PPAR	Bezafibrate is a peroxisome proliferator-activated receptor agonist for PPAR-alpha PPAR-delta and PPAR-gamma Lipoprotein lipase (LPL) activator.
326	07	C02	E 5156	285.779	Epinastine hydrochloride	9,13b-Dihydro-1H-dibenz[cf]imidazo[1,5-a]azepine hydrochloride	Histamine		Antagonist	H1	Non-sedating H1 histamine receptor antagonist.
358	07	C03	E 4375	333.298	(-)-Epinephrine bitartrate	Adrenaline bitartrate	Adrenoceptor		Agonist		Endogenous hormone and neurotransmitter
390	07	C04	E 8875	272.391	beta-Estradiol	Dihydrofolliculin	Hormone			Estrogen	Major estrogen sectreted by premenopausal ovary
422	07	C05	E-114	313.833	erythro-9-(2-Hydroxy-3-nonyl)adenine hydrochloride	EHNA hydrochloride	Adenosine	Enzyme	Inhibitor	Adenosine deaminase	Potent adenosine deaminase inhibitor
454	07	C06	PZ0020	1030.31	Temsirolimus	42-[3-Hydroxy-2-methylpropanoate, CCI-779, Rapamycin	Autophagy	Enzyme	Inhibitor	mTOR	Temsirolimus is a specific inhibitor of mammalian target of rapamycin (mTOR) mTOR Complex 1 (mTORC1).
486	07	C07	F 6300	303.296	Flumazenil	Ro 15-1788	Benzodiazepine		Antagonist		Benzodiazepine receptor antagonist
518	07	C08	F 7927	506.557	FSCPX	8-Cyclopentyl-N3-[3-(4-(fluorosulfonyl)benzoyloxy)propyl]-N1-propylxanthine	Adenosine		Antagonist	A1	Irreversible A1 adenosine receptor antagonist
550	07	C09	F 9677	384.262	Felodipine	Plendil	Ca2+ Channel		Blocker	L-type	L-type calcium channel blocker
582	07	C10	G 0668	395.471	GW2974	N4-(1-Benzyl-1H-indazol-5-yl)-N6,N6-dimethyl-pyrido[3,4-d]pyrimidine4-4,6-diamine	Phosphorylation	Enzyme	Inhibitor	EGFR / ErbB-2	Dual EGFR and ErbB-2 receptor tyrosine kinase inhibitor
614	07	C11	G 6416	520.949	GW5074	3-(3, 5-Dibromo-4-hydroxybenzylidine-5-iodo-1,3-dihydro-indol-2-one)	Phosphorylation	Enzyme	Inhibitor	Raf1 kinase	cRaf1 kinase inhibitor
328	07	D02	E 3256	201.698	Edrophonium chloride	Ethyl(m-hydroxyphenyl)dimethylammonium chloride	Cholinergic	Enzyme	Inhibitor	Acetylcholinesterase	Acetylcholinesterase inhibitor
360	07	D03	E 4378	380.355	EGTA	Ethylene glycol-bis(2-aminoethylether)-N,N,N',N'-tetraacetic acid; Egtazic acid	Biochemistry	Enzyme	Inhibitor	Carboxypeptidase B	Carboxypeptidase B inhibitor; chelating agent useful for the determination of calcium in the presence of magnesium
392	07	D04	E 9750	270.375	Estrone	Folliculin	Hormone			Estrogen	Luteolytic estrogen produced by the corpus luteum
424	07	D05	PZ0012	532.574	Sunitinib malate	SU 011248, SU 11248, SU112248, N-[2-(Diethylamino)ethyl]-5-[(Z)-(5-fluoro-1,2-dihydro-2-oxo-3H-indol-3-ylidene)methyl]-2,4-dimethyl-1H-pyrrole-3-carboxamide (2S)-2-hydroxybutanedioic acid (1:1) salt	Tyrosine Kinase	Enzyme	Inhibitor		Sunitinib malate is a receptor tyrosine kinase inhibitor, which targets VEGF-R1, VEGF-R2, VEGF-R3, PDGF-Ra, PDGF-Rß, KIT, FLT3, CSF-1R, and RET. Sunitinib malate is an anticancer drug.
456	07	D06	F 3764	275.242	Furegrelate sodium	5-(3-Pyridinylmethyl)benzofurancarboxylic acid sodium	Phosphorylation	Enzyme	Inhibitor	Thromboxane synthase	Thromboxane synthetase inhibitor
488	07	D07	G4796	226.231	Genipin	Methyl (1S,2R,6S)-2-hydroxy-9-(hydroxymethyl)-3-oxabicyclo[4.3.0]nona-4,8-diene-5-carboxylate	Cell Biology		Modulator	UCP2	Stimulates insulin secretion in UCP2-dependent manner (Uncoupling protein 2). Genipin is a protein, collagen, gelatin, and chitosan cross-linker.
520	07	D08	N 2538	299.806	NS8593 hydrochloride	N-[(1R)-1,2,3,4-Tetrahydro-1-naphthalenyl]-1H-benzimidazol-2-amine hydrochloride	Ca2+ Channel		Blocker	SK(Ca)	Blocks small conductance Ca2+ activated K+ channels
552	07	D09	F-100	475.587	Fluspirilene	R 6218	Dopamine		Antagonist	D2/D1	Dopamine receptor antagonist; antipsychotic
584	07	D10	SML0282	348.49	Bexarotene	4-[1-(5,6,7,8-Tetrahydro-3,5,5,8,8-pentamethyl-2-naphthalenyl)ethenyl]benzoic acid LGD-1069 SR-11247	Gene Regulation		Agonist	RXR	Bexarotene is a highly selective retinoid X receptor (RXR) agonist
616	07	D11	G 6649	270.244	Genistein	5,7-Dihydroxy-3-(4-hydroxyphenyl)-4H-1-benzopyran-4-one	Phosphorylation	Enzyme	Inhibitor	Tyrosine kinase	Cytotoxic inhibitor of tyrosine kinase and topoisomerase II kinase
330	07	E02	E 3263	252.746	Efaroxan hydrochloride	RX 821037A	Imidazoline		Antagonist	I1	I1 Imidazoline binding site antagonist
362	07	E03	E 4642	219.67	(±)-Epinephrine hydrochloride	(±)-Adrenalin hydrochloride	Adrenoceptor		Agonist		Adrenoceptor agonist
394	07	E04	P0111	337.425	Phenserine	(-)-N-Phenylcarbamoyleseroline	Neurotransmission	Enzyme	Inhibitor	Acetylcholinesterase	Selective, non-competitive acetylcholinesterase (AChE) inhibitor.
426	07	E05	F 0778	238.245	Felbamate	2-Phenyl-1,3-propanediol dicarbamate	Glutamate		Antagonist		Anticonvulsant; glutamate receptor antagonist
458	07	E06	F 4303	592.122	Fiduxosin hydrochloride	(3-[4-((3alphaR,9betaR)-cis-9-methoxy-1,2,3,3a,4,9b-hexahydro-[1]-benzopyrano[3,4-c]pyrrol-2-yl)butyl]-8-phenyl-pyrazino-[2',3':4,5]thi-eno [3,2-d]pyrimidine-2,4(1H,3H)-dione) hydrochloride	Adrenoceptor		Antagonist	alpha1	alpha1-Adrenoceptor antagonist
490	07	E07	F 6513	179.221	Fusaric acid	5-Butyl-2-pyridinecarboxylic acid	Dopamine	Enzyme	Inhibitor	Dopamine beta-hydroxylase	Dopamine beta-hydroxylase inhibitor; antibiotic isolated from the fungus Fusarium heterosporium
522	07	E08	F 8257	477.429	Flunarizine dihydrochloride	1-[bis(4-fluorophenyl)methyl]-4-(3-phenyl-2-propenyl)-piperazine dihydrochloride	Ion Pump		Blocker	Na+/Ca2+ channel	Ca2+/Na+ channel blocker; vasodilator
554	07	E09	F-114	507.45	cis-(Z)-Flupenthixol dihydrochloride	(Z)-4-[3-[2-(Trifluoromethyl)-9H-thioxanthen-9-ylidene]propyl]-1-piperazine-ethanol dihydrochloride	Dopamine		Antagonist		Dopamine receptor antagonist; antipsychotic
586	07	E10	G 2128	183.593	L-Glutamic acid hydrochloride	S(+)-1-Aminopropane-1,3-dicarboxylic acid hydrochloride	Glutamate		Agonist		Endogenous excitatory amino acid neurotransmitter
618	07	E11	G 6793	502.766	GW7647	2-(4-(2-(1-Cyclohexanebutyl)-3-cyclohexylureido)ethyl)phenylthio)-2-methylpropionic acid	Transcription		Agonist	PPAR-alpha	Potent agonist of peroxisome proliferator-activated alpha (PPAR-alpha)
332	07	F02	E 3380	246.315	Ellipticine	5,11-Dimethyl-6H-pyrido[4,3-b]carbazole	Cell Cycle	Enzyme	Inhibitor	CYP1A1 / TopoII	Cytochrome P450 (CYP1A1)and DNA topoisomerase II inhibitor
364	07	F03	E 7138	141.171	Ethosuximide	2-Ethyl-2-methylsuccinimide	Anticonvulsant				Inhibits voltage-gated sodium channels; used for the treatment of absence-type seizures
396	07	F04	E-006	225.252	N-Methyl-beta-carboline-3-carboxamide	FG-7142	GABA		Antagonist	GABA-A	GABA-A receptor antagonist
428	07	F05	F 0881	538.706	Fusidic acid sodium	Fusidin	Cell Cycle		Inhibitor		Inhibits protein synthesis in prokaryotes
460	07	F06	F 4381	330.749	Furosemide		Ion Pump		Inhibitor	Na+,K+,Cl- cotransport	Inhibits Na+, K+ and Cl- cotransport
492	07	F07	F 6627	130.079	5-Fluorouracil	5-FU	Cell Cycle	Enzyme	Inhibitor	Thymidylate synthetase	Thymidylate synthetase inhibitor; leads to accumulation of cells in S phase
524	07	F08	F 8791	246.197	5-fluoro-5'-deoxyuridine	5'dFUrd	DNA Metabolism		Inhibitor		DNA synthesis inhibitor; antiproliferative
556	07	F09	F-124	260.254	Furafylline	3-(2-Furanylmethyl)-3,7-dihydro-1,8-dimethyl-1H-purine-2,6-dione	Biochemistry	Enzyme	Inhibitor	P450IA2	Cytochrome P4501A2 inhibitor
588	07	F10	G 2536	255.235	Ganciclovir		Cell Cycle		Inhibitor	G2-M checkpoint	Pro-drug nucleoside analog; upon thymidine kinase expression,converted to a phosphorylated active analog and incorporated into DNA, causing death of the malignant dividing cell
620	07	F11	N2540	574.08	NS5806	N-[3,5-bis(trifluoromethyl)phenyl]-N'-[2,4-dibromo-6-(1H-tetrazol-5-yl)phenyl]-urea	Ion Channels		Modulator	Kv4.3	NS5806 increases peak current amplitude of the potassium channel Kv4.3
334	07	G02	R0158	287.327	RepSox	E-616452; 2-[3-(6-Methyl-2-pyridinyl)-1H-pyrazol-4-yl]-1,5-naphthyridine	Neuroscience	Enzyme	Inhibitor		RepSox Inhibits TGF-beta receptor signaling. Retroviral transduction of Sox2, Oct4, and Klf4 genes results in direct reprogramming of somatic cells into induced pluripotent stem cells (iPSCs). RepSox Inhibits TGF-beta receptor signaling. Retrovira...
366	07	G03	J4774	355.503	JX401	1-[2-Methoxy-4-(methylthio)benzoyl]-4-benzylpiperidine	Phosphorylation	Enzyme	Inhibitor	p38a MAPK	Potent, non-cytotoxic, membrane permeable p38a MAPK inhibitor.
398	07	G04	D7443	340.45	DPO-1	Diphenyl phosphine oxide-1	K+ Channel		Blocker	Ikur and Kv1.5	Blocker of the IKur ultrarapid delayed rectifier current and Kv1.5 potassium channel.
430	07	G05	F 1016	384.273	Fenoterol hydrobromide	2-(3,5-Dihydroxyphenyl)-2-hydroxy-2'-(4-hydroxyphenyl)-1'-methyldiethylamine hydrobromide	Adrenoceptor		Agonist	beta2	Beta2-adrenoceptor agonist; bronchodilator
462	07	G06	F 4646	183.184	p-Fluoro-L-phenylalanine	4-Fluoro-L-phenylalanine	Neurotransmission	Enzyme	Substrate	Tyrosine Hydroxylase	Substrate for tyrosine hydroxylase; arrests cells at G2
494	07	G07	E 7906	712.155	Esomeprazole magnesium dihydrate	(S)-Omeprazole magnesium dihydrate, Nexium dihydrate, (T-4)-Bis[6-methoxy-2-[(S)-[(4-methoxy-3,5-dimethyl-2-pyridinyl)methyl]sulfinyl-?O]-1H-benzimidazolato-?N3]-Magnesium dihydrate	Ion Channel		Inhibitor		Esomeprazole magnesium dihydrate is a leading proton pump inhibitor.
526	07	G08	F 8927	420.401	Flupirtine maleate	2-amino-6-[[(4-fluorophenyl)methyl]amino]-3-pyridinyl]-carbamic acid, ethyl ester maleate	Glutamate		Antagonist	NMDA	NMDA glutamate receptor antagonist; centrally acting analgesic
558	07	G09	F-131	347.418	FPL 64176	2,5-Dimethyl-4-[2-(phenylmethyl)benzoyl]-1H-pyrrole-3-carboxylic acid methyl ester	Ca2+ Channel		Activator	L-type	Potent L-type Ca2+ channel activator
590	07	G10	G 3126	146.147	L-Glutamine	S(+)-Glutamic acid 5-amide	Glutamate		Agonist		Excitatory amino acid
622	07	G11	G 8134	891.544	Gallamine triethiodide		Cholinergic		Antagonist	M2	M2 muscarinic acetylcholine receptor antagonist; muscle relaxant
336	07	H02	G 9797	347.418	GW9508	4-(3-Phenoxybenzylamino)phenylpropionic acid	Lipids		Agonist	FFA1/GPR40	GW9508 is a selective FFA1/GPR40 agonist
368	07	H03	E 7881	270.244	Emodin		Phosphorylation	Enzyme	Inhibitor	p56lck TK	p56lck Tyrosine kinase inhibitor
400	07	H04	E-100	334.375	(-)-Eseroline fumarate		Cholinergic	Enzyme	Inhibitor	Cholinesterase	Metabolite of physostigmine (eserine); potent analgesic; cholinesterase inhibitor
432	07	H05	F 1553	345.795	S-(+)-Fluoxetine hydrochloride		Serotonin		Inhibitor	Reuptake	Selective serotonin reuptake inhibitor
464	07	H06	F 4765	510.453	Fluphenazine dihydrochloride		Dopamine		Antagonist	D1/D2	Dopamine receptor antagonist; antipsychotic
496	07	H07	F 6800	386.676	Fenoldopam bromide	SKF-82526	Dopamine		Agonist	D1	Peripheral D1 dopamine receptor agonist
528	07	H08	F 9397	276.217	Flutamide	2-Methyl-N-(4-nitro-3-[trifluoromethyl]phenyl)propanamide	Hormone		Inhibitor	Androgen	Non-steroidal anti-androgen
560	07	H09	F-132	345.795	Fluoxetine hydrochloride	Prozac; LY-110,140 hydrochloride	Serotonin		Inhibitor	Reuptake	Selective serotonin reuptake inhibitor
592	07	H10	G 3416	699.612	Guanidinyl-naltrindole di-trifluoroacetate	GNTI di-trifluoroacetate	Opioid		Antagonist	kappa	Selective kappa opioid receptor antagonist
624	07	H11	G 9659	487.518	GBR-12935 dihydrochloride	1-[2-(Diphenylmethoxy)ethyl]-4-(3-phenylpropyl)-piperazine dihydrochloride	Dopamine		Inhibitor	Reuptake	Dopamine reuptake inhibitor
338	08	A02	G-002	163.605	Isoguvacine hydrochloride	1,2,3,6-Tetrahydro-4-pyridinecarboxylic acid hydrochloride	GABA		Agonist	GABA-A, GABA-C	GABA-A receptor agonist
370	08	A03	P0099	426.495	Paliperidone	3-[2-[4-(6-Fluoro-1,2-benzisoxazol-3-yl)-1-piperidinyl]ethyl]-6,7,8,9-tetrahydro-9-hydroxy-2-methyl-4H-pyrido[1,2-a]pyrimidin-4-one	Neurotransmission		Antipsychotic		Atypical antipsychotic; active metabolite of risperidone.
402	08	A04	H 1377	454.525	MHPG piperazine	MOPEG piperazine	Adrenoceptor		Metabolite		Norepinephrine metabolite
434	08	A05	H 2775	149.104	DL-threo-beta-hydroxyaspartic acid	threo-2-Amino-3-hydroxysuccinic acid	Glutamate		Inhibitor	Transport	Glutamate transport inhibitor
466	08	A06	H 5752	330.471	17alpha-hydroxyprogesterone	17alpha-Hydroxy-4-pregnene-3,20-dione	Hormone		Metabolite	Progesterone	Metabolite of progesterone
498	08	A07	H 8125	191.619	L-Histidine hydrochloride	S(+)-alpha-Amino-1H-imidazole-4-propanoic acid hydrochloride	Histamine		Precursor		Histamine precursor
530	08	A08	H 9002	289.378	L-Hyoscyamine	[3(S)-endo]-alpha-(Hydroxymethyl)benzeneacetic acid 8-methyl-8-azabicyclo[3.2.1]oct-3-yl ester	Cholinergic		Antagonist		Competitive antagonist at post-ganglionic synapses and on smooth muscle
562	08	A09	H 9882	152.154	4-Hydroxybenzhydrazide	4-Hydroxybenzoylhydrazine	Biochemistry	Enzyme	Inhibitor		Phenylalanine ammonia-lyase inhibitor; used to measure reducing sugar levels
594	08	A10	H-168	328.296	R-(+)-7-Hydroxy-DPAT hydrobromide	R(+)-7-Hydroxy-dipropylaminotetralin hydrobromide	Dopamine		Agonist	D3	Selective D3 dopamine receptor agonist; active enantiomer of (±)-7-hydroxy-DPAT
626	08	A11	I 1149	184.965	Iodoacetamide		Biochemistry	Enzyme	Inhibitor		Alkylating reagent for cysteine and histidine residues in proteins; irreversible protein inhibitor
340	08	B02	G-007	163.605	Guvacine hydrochloride		GABA		Inhibitor	Uptake	GABA uptake inhibitor
372	08	B03	G-133	530.409	GR-89696 fumarate	4-[(3,4-Dichlorophenyl)acetyl]-3- (1-pyrrolidinylmethyl)-1-piperazinecarboxylic acid methyl ester fumarate	Opioid		Agonist	kappa	kappa Opioid receptor agonist
404	08	B04	H 1384	109.148	Hypotaurine	2-Aminoethanesulfinic acid	Cell Stress		Inhibitor	Antioxidant	Antioxidant that binds hydroxyl radicals; GABA transport inhibitor
436	08	B05	H 3132	306.795	Ciproxifan hydrochloride	Cyclopropyl[4-[3-(1H-imidazol-4-yl)propoxyl]phenyl]-methanone hydrochloride	Histamine		Antagonist	H3	H3 histamine receptor antagonist
468	08	B06	H 6036	386.455	1,3,5-tris(4-hydroxyphenyl)-4-propyl-1H-pyrazole	PPT	Hormone		Agonist	ER-alpha	Specific estrogen receptor alpha (ERalpha) agonist
500	08	B07	H 8250	328.296	(±)-8-Hydroxy-DPAT hydrobromide	(±)-8-Hydroxy-dipropylaminotetralin hydrobromide	Serotonin		Agonist	5-HT1A	Selective 5-HT1A serotonin receptor agonist
532	08	B08	H 9003	110.114	Hydroquinone	1,4-Benzenediol	Leukotriene	Enzyme	Inhibitor	Arachidonate 12-Lipoxygenase	Arachidonate 12-Lipoxygenase inhibitor
564	08	B09	H-108	574.358	Hemicholinium-3		Cholinergic		Blocker	Uptake	Potent and selective choline uptake blocker
596	08	B10	S0323	367.898	Sematilide monohydrochloride monohydrate	N-[2-(Diethylamino)ethyl]-4'-[(methylsulfonyl)amino]benzamide monohydrochloride monohydrate	K+ Channel Modulator		Blocker	Kir	Sematilide monohydrochloride monohydrate is a class III antiarrhythmic; selective delayed rectifier K+ current (IKr) channel blocker.
628	08	B11	SML0130	461.39	Loxiglumide	4-[(3,4-dichlorobenzoyl)amino]-5-[(3-methoxypropyl)pentylamino]-5-oxo-pentanoic acid CR 1505	Cholinergics		Antagonist	CCKA	Loxiglumide is a small-molecule antagonist of the cholecystokinin receptor CCKA
342	08	C02	G-017	267.081	(±)-AMPA hydrobromide	(±)-alpha-Amino-3-hydroxy-5-methylisoxazole-4-propionic acid hydrobromide	Glutamate		Agonist	AMPA/kainate	Potent excitatory amino acid that interacts selectively with central AMPA/kainate glutamate receptors
374	08	C03	G-154	171.241	Gabapentin	1-(Aminomethyl)-cyclohexaneacetic acid	Anticonvulsant				Anticonvulsant that may modulate certain types of Ca2+ channel currents; analgesic
406	08	C04	H 1512	375.874	Haloperidol		Dopamine		Antagonist	D2/D1	Dopamine receptor antagonist; antipsychotic
438	08	C05	SML0091	225.247	L-Dopa ethyl ester	3,4-Dihydroxy-L-phenylalanine ethyl ester 3-Hydroxy-L-tyrosine ethyl ester Etilevodopa L-Dopa ethyl ester L-Dopa-Et Levodopa ethyl ester O-Ethyl-DOPA TV-1203	Dopaminergics				L-Dopa ethyl ester is a prodrug of levodopa that has greater gastric solubility
470	08	C06	Z4902	454.955	ZD 7114 hydrochloride	Acetamide, 2-[4-[2-[[(2S)-2-hydroxy-3-phenoxypropyl]amino]ethoxy]phenoxy]-N-(2-methoxyethyl)-, ICI D7114	Adrenergics		Agonist	Beta-three	ZD 7114 is a selective ß3 adrenergic receptor agonist.
502	08	C07	H 8502	189.643	Dopamine hydrochloride	3-Hydroxytyramine hydrochloride	Dopamine		Agonist		Endogenous neurotransmitter
534	08	C08	SML0179	411.87	SR 27897 hydrate	2-[[[4-(2-chlorophenyl)-2-thiazolyl]amino]carbonyl]-1H-indole-1-acetic acid hydrate	Cholecystokinin		Antagonist	CCK1	SR 27897 is a potent, selective antagonist of the Cholecystokinin (CCK) receptor CCK1
566	08	C09	B 8312	545.595	BNTX maleate salt hydrate	7(E)-Benzylidenenaltrexone maleate salt hydrate, BNTX-7 maleate salt hydrate, Morphinan-6-one,17-(cyclopropylmethyl)-4,5-epoxy-3,14-dihydroxy-7-(phenylmethylene)-,(5a,7E)- maleate salt hydrate	Opiods		Antagonist	d1	BNTX is a selective d1 non peptide opioid receptor antagonist. BNTX is used as a tool for the study of various function of opioid receptors including alcohol and drug dependence
598	08	C10	A 7845	322.257	ATPO	(R,S)-2-Amino-3-[5-tert-butyl-3-(phosphonomethoxy)-4-isoxazolyl]propionic acid	Glutamate		antagonist	AMPA	Competitive antagonist at GluR1-4 (AMPA-preferring) receptors
630	08	C11	I 1637	412.371	Ipratropium bromide	Atropine isopropyl bromide	Cholinergic		Antagonist	Muscarinic	Muscarinic acetylcholine receptor antagonist; bronchodilator
344	08	D02	G-019	195.017	Muscimol hydrobromide	3-Hydroxy-5-aminomethylisoxazole hydrobromide	GABA		Agonist	GABA-A, GABA-C	GABA-A receptor agonist, water soluble
376	08	D03	H 0126	356.263	DL-Homatropine hydrobromide	Tropine mandelate hydrobromide	Cholinergic		Antagonist	Muscarinic	Muscarinic acetylcholine receptor antagonist
408	08	D04	H 1753	196.641	Hydralazine hydrochloride	1-Hydrazinophthalazine hydrochloride	Neurotransmission	Enzyme	Inhibitor	MAO-A/B	Non-selective MAO-A/B inhibitor; antihypertensive
440	08	D05	H 4001	362.47	Hydrocortisone	Cortisol	Hormone			Cortisol	Primary glucocorticoid secreted by the adrenal cortex
472	08	D06	H 7250	184.07	Histamine dihydrochloride	1H-Imidazole-4-ethanamine dihydrochloride	Histamine		Agonist		Endogenous neurotransmitter
504	08	D07	H 8627	76.0552	Hydroxyurea		DNA Metabolism	Enzyme	Inhibitor	Ribonucleoside reductase	Antineoplastic; inactivates ribonucleoside reductase which blocks the synthesis of deoxynucleotides
536	08	D08	M 7445	193.16	MNS	3,4-Methylenedioxy-beta-nitrostyrene	Phosphorylation	Enzyme	Inhibitor	Src/Syk	Src and Syk kinase inhibitor; prevents phosphorylation and cytoskeletal association of GPIIb/IIIa and talin.
568	08	D09	M 7320	499.525	N-Methylhistaprodifen dioxalate salt	N-Methyl-2-[2-(3,3-diphenylpropyl)-1H-imidazol-4-yl]-ethanamine dioxalate salt	Histamine		Agonist	H1	H1 histamine receptor agonist.
600	08	D10	I 0157	230.312	Ibudilast	KC-404	Cyclic Nucleotides	Enzyme	Inhibitor	PDE IV	Phosphodiesterase IV (PDE IV) inhibitor
632	08	D11	I 1656	497.506	Idarubicin	Idamycin	DNA Metabolism		Inhibitor		Antineoplastic
346	08	E02	G-110	291.139	Guanabenz acetate	WY-8678	Adrenoceptor		Agonist	alpha2	Centrally acting alpha2 adrenoceptor agonist; antihypertensive
378	08	E03	H 0131	198.177	(±)-Vanillylmandelic acid	(±)-4-Hydroxy-3-methoxymandelic acid	Adrenoceptor		Metabolite		Metabolite of epinephrine
410	08	E04	H 1877	134.566	4-Imidazolemethanol hydrochloride	4-(Hydroxymethyl)imidazole hydrochloride	Histamine	Enzyme	Inhibitor	Histinol Dehydrogenase	Histonol dehydrogenase Inhibitor
442	08	E05	L 4408	42.392	Lithium Chloride		Neurotransmission	Enzyme	Inhibitor	Inositol monophosphatase	Anti-manic drug used in the treatment of bipolar depression; inhibitor of inositol monophosphatase
474	08	E06	H 7258	182.227	Harmane	Aribine	Imidazoline		Agonist	I1	I1 imidazoline binding site agonist
506	08	E07	H 8645	383.405	(+)-Hydrastine	(+)-beta-Hydrastine 1(S),9(R)	GABA		Antagonist	GABA-A	Potent competitive GABA-A receptor antagonist which is more potent than bicuculline; isolated from Corydalis stricta
538	08	E08	H 9523	212.681	Serotonin hydrochloride	5-HT hydrochloride	Serotonin		Agonist		Endogenous neurotransmitter
570	08	E09	H-127	386.03	Hexahydro-sila-difenidol hydrochloride, p-fluoro analog	p-F-HHSiD hydrochloride	Cholinergic		Antagonist	M3>M1>M2	High affinity muscarinic acetylcholine receptor antagonist, but displays altered selectivity (M3 > M1 > M2)
602	08	E10	I 0375	162.577	Imidazole-4-acetic acid hydrochloride	I4AA	GABA		Antagonist	GABA-C	Competitive antagonist at GABA-C receptors
634	08	E11	M 1195	365.841	Metolazone	7-Chloro-1,2,3,4-tetrahydro-2-methyl-3-(2-methylphenyl)-4-oxo-6-quinazolinesulfonamide	Na+ Channel		Inhibitor	Na+/Cl- cotransporter	Inhibitor of thiazide-sensitive Na+/Cl- cotransporter; antihypertensive; moderate loop diuretic.
348	08	F02	J4829	478.553	JFD00244	1,4-Bis[(p-hydroxyphenethyl)amino]-anthraquinone	Gene Regulation	Enzyme	Inhibitor	SIRT	A SIRT (sirtuin, human silent information regulator) inhibitor.
380	08	F03	H 0627	248.284	6-Hydroxymelatonin	3-(N-Acetylaminoethyl)-6-hydroxy-5-methoxyindole	Melatonin		Metabolite		Melatonin metabolite with agonist activity
412	08	F04	H 2138	273.292	Hexamethonium dichloride	N,N,N,N',N',N'-Hexamethyl-1,6-hexanediaminium dichloride	Cholinergic		Antagonist	Nicotinic	Nicotinic acetylcholine receptor antagonist
444	08	F05	H 4759	297.741	Hydrochlorothiazide	6-Chloro-3,4-dihydro-2H-1,2,4-benzothiadiazine-7-sulfonamide 1,1-dioxide	Biochemistry	Enzyme	Inhibitor	Carbonic anhydrase	Carbonic anhydrase inhibitor; diuretic
476	08	F06	J 4137	384.308	JS-K	O2-(2,4-Dinitrophenyl) 1-[(4-ethoxycarbonyl)piperazin-1-yl]diazen-1-ium-1,2-diolate	Nitric Oxide		Donor		Nitric oxide donor; antiproliferative
508	08	F07	H 8653	328.296	(±)-7-Hydroxy-DPAT hydrobromide	(±)-7-OH-DPAT HBr; (±)-Hydroxy-dipropylaminotetralin hydrobromide	Dopamine		Agonist	D3	Selective D3 dopamine receptor agonist
540	08	F08	L 2167	402.448	L-165,041	4-[3-(4-Acetyl-3-hydroxy-2-propylphenoxy)propoxy]phenoxyacetic acid	Lipid Signaling		Agonist	PPAR-gamma	Peroxisome proliferator-activated receptor (PPAR) gamma agonist.
572	08	F09	H-128	198.097	Histamine, R(-)-alpha-methyl-, dihydrochloride	R(-)-alpha-Methylhistamine dihydrochloride	Histamine		Agonist	H3	Potent, selective H3 histamine receptor agonist which crosses the blood-brain barrier; inhibits histamine synthesis and release
604	08	F10	C 3118	396.836	CPNQ	5-[4-(4-Chlorobenzoyl)-1-piperazinyl]-8-nitroquinoline	Neurotransmission		Neuroprotectant		Prevents huntingtin-mediated proteosome dysfunction and reduces alpha-synuclein-mediated toxicity; promotes inclusion formation in cellular models of Huntington's and Parkinson's disease.
636	08	F11	G 0419	537.299	GR 55562 dihydrobromide	3-[3-(Dimethylamino)propyl]-4-hydroxy-N-[4-(4-pyridinyl)phenyl]benzamide dihydrobromide	Serotonin		Antagonist	5-HT1B/1D	Selective 5-HT1B/1D serotonin receptor antagonist.
350	08	G02	G-117	445.544	Glipizide		K+ Channel		Blocker	ATP-sensitive	ATP-dependent K+ channel blocker
382	08	G03	H 0879	362.194	Hexamethonium bromide	Hexane-1,6-bis(trimethylammonium bromide)	Cholinergic		Antagonist	Nicotinic	Blocks nicotinic acetylcholine receptors at autonomic ganglia
414	08	G04	B 5437	394.732	Bendamustine hydrochloride	Treanda, 1H-Benzimidazole-2-butanoic acid, 5-[bis(2-chloroethyl)amino]-1-methyl monohydrochloride	Apoptosis				DNA-alkylator with a distinct pattern of activity. Bendamustine activates DNA-damage stress response and apoptosis; inhibits mitotic checkpoints; and induces mitotic catastrophe. DNA-alkylator with a distinct pattern of activity. Bendamustine activ...
446	08	G05	SML0191	36.461	Valganciclovir hydrochloride hydrate	2-[(2-amino-6-oxo-6,9-dihydro-3H-purin-9-yl)methoxy]-3-hydroxypropyl (2S)-2-amino-3-methylbutanoate hydrochloride hydrate L-Valine, 2-[(2-amino-1,6-dihydro-6-oxo-9H-purin-9-yl)methoxy]-3-hydroxypropyl ester, monohydrochloride hydrate	Antiviral	Enzyme	Inhibitor	DNA Polymerase	Valganciclovir hydrochloride hydrate is an antiviral used to treat cytomegalovirus infection
478	08	G06	H 7779	391.558	Retinoic acid p-hydroxyanilide	N-(4-Hydroxyphenyl)retinamide	Cell Cycle		Inhibitor		Vitamin A acid analog with antiproliferative activity in cultured human breast cancer cells
510	08	G07	SML0015	722.332	SR 142948A	2-[[5-(2,6-dimethoxyphenyl)-1-(4-(N-(3-dimethylaminopropyl)-N-methylcarbamoyl)-2-isopropylphenyl)-1H-pyrazole3-carbonyl]amino] adamantane-2-carboxylic acid hydrochloride SR 142948 hydrochloride	Cell signaling		Antagonist	Neurotensin	SR 142948A is a non-peptide Neurotensin receptor antagonist
542	08	G08	H 9772	220.23	5-Hydroxy-L-tryptophan	S(+)-1-alpha-Amino-5-hydroxyindole-3-propionic acid	Serotonin		Precursor		Serotonin precursor; antidepressant; anti-epileptic
574	08	G09	H-135	210.251	5-hydroxydecanoic acid sodium		K+ Channel		Blocker		Blocks post ischemic actions of the K+ channel activator cromakalim
606	08	G10	N 1786	310.393	NSC 95397	2,3-bis[(2-Hydroxyethyl)thio]-1,4-naphthoquinone	Phosphorylation	Enzyme	Inhibitor	Cdc25	Selective, irreversible Cdc25 dual specificity phosphatase inhibitor.
638	08	G11	I 2279	374.675	IMID-4F hydrochloride	2-[N-(2,6-dichlorophenyl)-N-(4-fluorobenzyl)amino]-2-imidazoline hydrochloride	K+ Channel		Blocker		Imidazoline-based K(ATP) channel blocker
352	08	H02	G-119	329.789	GYKI 52466 hydrochloride	1-(4-Aminophenyl)-4-methyl-7,8-methylenedioxy-5H-2,3-benzodiazepine hydrochloride	Glutamate		Antagonist	AMPA/kainate	Selective AMPA/kainate glutamate receptor antagonist; anticonvulsant; skeletal muscle relaxant
384	08	H03	H 1252	182.178	4-Hydroxy-3-methoxyphenylacetic acid	Homovanillic acid; HVA	Dopamine		Metabolite		Dopamine metabolite
416	08	H04	H 2380	213.192	6-Hydroxy-DL-DOPA	2,5-Dihydroxy-DL-tyrosine	Adrenoceptor		Neurotoxin		Precursor of the catecholaminergic neurotoxin, 6-hydroxydopamine; converted to 6-hydroxydopamine by L-aromatic amino acid decarboxylase
448	08	H05	H 5257	246.222	Hispidin	6-(3,4-dihydroxystyrl)-4-hydroxy-2-pyrone	Phosphorylation	Enzyme	Inhibitor	PKC-beta	Potent protein kinase C-beta inhibitor
480	08	H06	PZ0013	663.902	Nelfinavir mesylate hydrate	AG-1343, Nelfinavir methanesulfonate hydrate, 3S,4aS,8aS)-N-(1,1-Dimethylethyl)decahydro-2-[(2R,3R)-2-hydroxy-3-[(3-hydroxy-2-methylbenzoyl)amino]-4-(phenylthio)butyl]-3-isoquinolinecarboxamide methanesulfonate	Immune Signaling	Enyzme	Inhibitor	HIV protease	Nelfinavir is a HIV protease inhibitor; antiretroviral; and anti-tumor agent
512	08	H07	H 8876	191.188	5-Hydroxyindolacetic acid	5-HIAA	Serotonin		Metabolite		Serotonin metabolite
544	08	H08	H 9876	69.491	Hydroxylamine hydrochloride		Neurotransmission	Enzyme	Inhibitor	MAO	Monoamine oxidase inhibitor
576	08	H09	H-140	328.296	R-(+)-8-Hydroxy-DPAT hydrobromide	(+)-8-Hydroxy-2-(dipropylamino)tetralin hydrobromide	Serotonin		Agonist	5-HT1A	Full 5-HT1A serotonin receptor agonist; active enantiomer of (±)-8-hydroxy-DPAT
608	08	H10	I 0782	240.267	Imazodan	Cl 914	Cyclic Nucleotides	Enzyme	Inhibitor	PDE II	Selective phosphodiesterase II (PDEII) inhibitor
640	08	H11	I 2760	361.352	R(-)-Isoproterenol (+)-bitartrate		Adrenoceptor		Agonist	beta	Sympathomimetic amine acting almost exclusively on beta adrenoceptors; bronchodilator; active enantiomer of Isoproterenol
641	09	A02	I 2764	452.744	ML-7	1-(5-Iodonaphthalene-1-sulfonyl)-1H-hexahydro-1,4-diazepine hydrochloride	Phosphorylation	Enzyme	Inhibitor	MLCK	Selective myosin light chain kinase (MLCK) inhibitor
673	09	A03	I 5879	222.249	3-Isobutyl-1-methylxanthine	IBMX	Adenosine	Enzyme	Inhibitor	Phosphodiesterase	Potent phosphodiesterase inhibitor; more active than theophylline at adenosine receptors
705	09	A04	I 7627	277.219	Iproniazid phosphate		Neurotransmission	Enzyme	Inhibitor	MAO	Monoamine oxidase inhibitor
737	09	A05	I 9890	648.264	m-Iodobenzylguanidine hemisulfate	MIBG	Apoptosis		Activator		Antitumor agent which inhibits ADP ribosylation; induces changes in the mitochondrial membrane potential, activation of caspase-3 and DNA fragmentation
769	09	A06	I-135	332.061	Imetit dihydrobromide	S-[2-(Imidazol-4-yl)ethyl]isothiourea dihydrochloride	Histamine		Agonist	H3	Potent and selective H3 histamine receptor agonist
801	09	A07	A1362	243.308	Agomelatine	N-[2-(7-Methoxy-1-naphthalenyl)ethyl]-acetamide, S-20098	Melatonins		Agonist	MT1/MT2	Agomelatine is an extremely potent agonist at both melatonin receptors (MT1 and MT2), with additional antagonism at 5HT2C
833	09	A08	K 3888	327.183	Kenpaullone	NSC 664704	Phosphorylation	Enzyme	Inhibitor	CDK1, CDK2, CDK5	Potent inhibitor of CDK1/cyclin B, CDK2/cyclin A, CDK2/cyclin E, and CDK5/p25
865	09	A09	L 2411	452.555	LY-367,265	1-[2-[4-(6-fluoro-1H-indol-3-yl)-3,6-dihydro-1(2H)-pyridinyl]ethyl]-5,6-dihydro-1H,4H-[1,2,5]thiadiazolo[4.3.2-ij]quinoline-2,2-dioxide	Serotonin		Antagonist	Reuptake	Inhibits serotonin reuptake; 5-HT2A serotonin receptor antagonist
897	09	A10	L 5025	270.213	Leflunomide	5-Methylisoxazole-4-(4-trifluoromethylcarboxanilide)	Immune System	Enzyme	Inhibitor		Immunosuppressive; its metabolite, a malononitrile derivative, inhibits dihydroorotate dehydrogenase (in the de novo pyrimidine synthesis pathway) and several protein tyrosine kinases
929	09	A11	PZ0100	400.999	CP-154526 hydrochloride	N-Butyl-N-ethyl-2,5-dimethyl-7-(2,4,6-trimethylphenyl)-7H-pyrrolo[2,3-d]pyrimidin-4-amine monohydrochloride	Neurotransmission		Antagonist	CRF1	CP-154526 is a selective, non-peptide antagonist of corticotropin releasing factor receptors (CRF1).
643	09	B02	SML0264	280.329	AEG 3482	6-Phenyl-imidazo[2,1-b]-1,3,4-thiadiazole-2-sulfonamide	Heat Shock Proteins			HSP90	AEG3284 is a compound that binds to HSP90, leading to heat shock factor 1 (HSF1) dependent expression of HSP70, an endogenous inhibitor of JNK activity
675	09	B03	I 6138	240.691	Idazoxan hydrochloride	RX 781094	Imidazoline		Ligand	I1 / I2	I2-imidazoline agonist; I1-imidazoline antagonist; alpha2-Adrenergic antagonist
707	09	B04	F8682	225.115	Fosmidomycin sodium salt hydrate	(3-(Formylhydroxyamino)propyl)phosphonic acid sodium salt, (3-(N-Hydroxyformamido)propyl)phosphonic acid sodium salt, FR 31564	Arachidonic Acid Cascade	Enzyme	Inhibitor	DXR	Fosmidomycin is an inhibitor of 1-deoxy-D-xylulose 5-phosphate reductoisomerase (DXR) (MEP synthase)
739	09	B05	I-106	206.287	S(+)-Ibuprofen	S-(+)-2-(4-Isobutylphenyl)propionic acid	Prostaglandin	Enzyme	Inhibitor	COX	Active enantiomer of Ibuprofen; NSAID
771	09	B06	I-138	161.162	1,5-Isoquinolinediol	1,5-Dihydroxyisoquinoline	Apoptosis	Enzyme	Inhibitor	PARS	Potent inhibitor of Poly(ADP-ribose) synthetase which is activated by nitric oxide; neuroprotective agent
803	09	B07	K 0250	213.235	Kainic acid	2-Carboxy-3-carboxymethyl-4-isopropenylpyrrolidine	Glutamate		Agonist	Kainate	Excitatory amino acid receptor agonist selective for the kainate glutamate receptor subtype; conformationally restricted analog of L-glutamic acid
835	09	B08	U 6881	466.67	U-73343	1-[6-[((17ß)-3-Methoxyestra-1,3,5[10]-trien-17-yl)amino]hexyl]-2,5-pyrrolidinedione	G-protein			PLC	Inactive analog of U73122 (Rack 16, Well D06)
867	09	B09	L 2536	430.954	LY-310,762 hydrochloride		Serotonin		Antagonist	5-HT1D	Potent, selective 5-HT 1D serotonin receptor antagonist.
899	09	B10	V 1889	626.393	VER-3323 hemifumarate salt	(S)-1-(6-Bromo-2,3-dihydroindol-1-yl)-2-propylamine hemifumarate salt	Serotonin		Agonist	5-HT2C/5-HT2B	5-HT2C/5-HT2B serotonin receptor agonist.
931	09	B11	N 0287	564.577	NNC 55-0396	(1S,2S)-2-(2-(N-[(3-Benzimidazol-2-yl)propyl]-N-methylamino)ethyl)-6-fluoro-1,2,3,4-tetrahydro-1-isopropyl-2-naphtyl cyclopropanecarboxylate dihydrochloride	Ca2+ Channel		Inhibitor	T-type	Selective T-type calcium channel inhibitor.
645	09	C02	I 2892	800.999	Ifenprodil tartrate	alpha-(4-Hydroxyphenyl)-beta-(4-benzylpiperidin-1-yl)-beta-methylethanol tartrate	Glutamate		Blocker	Polyamine site NMDA	Blocks the polyamine binding site associated with the NMDA glutamate receptor; neuroprotective
677	09	C03	SML0247	391.477	Rizatriptan benzoate salt	MK-462 N,N-Dimethyl-2-[5-(1,2,4-triazol-1-ylmethyl)-1H-indol-3-yl]ethylamine benzoate salt	Neurotransmission		Agonist	5HT-1B/1D	Rizatriptan is a serotonin 5HT-1B/1D-receptor agonist used to treat migraine
709	09	C04	I 8021	223.705	L-N6-(1-Iminoethyl)lysine hydrochloride	L-NIL	Nitric Oxide	Enzyme	Inhibitor	iNOS	Selective inducible nitric oxide synthase (iNOS) inhibitor.
741	09	C05	I-114	392.456	p-Iodoclonidine hydrochloride	2-[(2,6-Dichloro-4-iodophenyl)imino]imidazoline hydrochloride	Adrenoceptor		Agonist	alpha2	High affinity alpha2 adrenoceptor agonist
773	09	C06	M 1818	312.843	Molindone hydrochloride	3-Ethyl-1,5,6,7-tetrahydro-2-methyl-5-(4-morpholinylmethyl)-4H-indol-4-one hydrochloride	Dopamine		Antagonist	D2	D2 dopamine receptor antagonist; monoamine oxidase inhibitor
805	09	C07	K 1003	531.443	Ketoconazole	cis-1-Acetyl-4-[4-[[2-(2,4- dichlorophenyl)-2-(1H-imidazol-1-ylmethyl)-1,3-dioxolan-4-yl]methoxy]phenyl]-piperazine	Multi-Drug Resistance	Enzyme	Inhibitor	Cytochrome P450c17	Potent inhibitor of cytochrome P450c17 enzyme; antifungal agent
837	09	C08	L 0258	363.804	L-701,324	7-Chloro-4-hydroxy-3-(3-phenoxy)phenylquinolin-2[1H]-one	Glutamate		Antagonist	NMDA-Glycine	Selective antagonist at the glycine site of the NMDA glutamate receptor
869	09	C09	O 0257	417.638	Olvanil	N-Vannilyloleoylamide	Neurotransmission		Agonist	Vanilloid receptor	Vanilloid receptor agonist
901	09	C10	L 5647	270.805	Lidocaine hydrochloride		Na+ Channel		Modulator		Anti-arrhythmic; local anesthetic
933	09	C11	R 0529	340.391	Ro 90-7501	2'-(4-Aminophenyl)-[2,5'-bi-1H-benzimidazol]-5-amine	Neurodegeneration		Inhibitor	amyloid beta42 fibril formation	Inhibits amyloid beta42 (Abeta42) fibril formation.
647	09	D02	I 3639	335.422	Isotharine mesylate	4-[1-Hydroxy-2-[(1-methylethyl)amino]butyl]-1,2-benzenediol mesylate	Adrenoceptor		Agonist	beta	beta-Adrenoceptor agonist; bronchodilator
679	09	D03	I 6504	247.724	(-)-Isoproterenol hydrochloride	(-)-Isoprenaline hydrochloride	Adrenoceptor		Agonist	beta	beta-Adrenoceptor agonist; increases cytosolic cAMP
711	09	D04	I 8250	307.089	3-Iodo-L-tyrosine	S(-)-3-Iodo-4-hydroxyphenylalanine	Neurotransmission	Enzyme	Inhibitor	Tyrosine hydroxylase	Tyrosine hydroxylase inhibitor
743	09	D05	I-117	357.237	R(+)-IAA-94	R(+)-Methylindazone; Indanyloxyacetic acid 94	Cl- Channel		Inhibitor		Potent Cl- channel inhibitor
775	09	D06	I-146	510.294	IB-MECA	1-Deoxy-1-[6-[[(3-iodophenyl) methyl]amino]-9H-purin-9-yl]-N-methyl-beta-D-ribofuranuronamide	Adenosine		Agonist	A3	Selective A3 adenosine receptor agonist
807	09	D07	K 1136	376.413	Ketorolac tris salt	Toradol	Prostaglandin	Enzyme	Inhibitor	COX	Non-steroidal anti-inflammatory (NSAID) drug
839	09	D08	L 0664	246.309	loxoprofen	Koloxo	Prostaglandin	Enzyme	Inhibitor	COX	Non-steroidal anti-inflammatory (NSAID) drug; analgesic
871	09	D09	L 2906	387.817	Lomefloxacin hydrochloride		Antibiotic	Enzyme	Inhibitor	DNA Gyrase	DNA gyrase inhibitor
903	09	D10	L 5783	343.31	Lidocaine N-ethyl bromide quaternary salt	QX-314	Na+ Channel		Antagonist		Quaternary lidocaine derivative which blocks both fast, Na+-dependent action potentials and voltage-dependent, non-inactivating Na+ conductance
935	09	D11	L 9664	382.894	Loratadine	4-(8-chloro-5,6-dihydro-11H-benzo[5,6]cycloheptal[1,2-b]pyridin-11-ylidene-1-piperidinecarboxylic acid ethyl ester	Histamine		Antagonist	H1	H1 Histamine receptor antagonist
649	09	E02	I 3766	256.26	Isoliquiritigenin	2',4,4'-Trihydroxychalcone	Cyclic Nucleotides	Enzyme	Activator	Guanylyl cyclase	Soluble guanylyl cyclase activator and aldose reductase inhibitor
681	09	E03	I 7016	364.296	1-(5-Isoquinolinylsulfonyl)-2-methylpiperazine dihydrochloride	H-7 dihydrochloride	Phosphorylation	Enzyme	Inhibitor	PKA / PKC	Inhibitor of cyclic nucleotide dependent protein kinase (PKA) and protein kinase C (PKC)
713	09	E04	C1618	380.448	Cibenzoline succinate	2-(2,2-diphenylcyclopropyl)-4,5-dihydro-1H-imidazole succinate	K+ Channels		Blocker	ATP-sensitive	Blocks ATP-sensitive K channels in heart and pancreatic cells; class IA antiarrhythmic drug.
745	09	E05	I-119	328.672	Indatraline hydrochloride	Lu 19-005	Dopamine		Inhibitor	Reuptake	Potent inhibitor of dopamine, norepinephrine and serotonin reuptake
777	09	E06	A0606	392.183	Aurothioglucose	1-Thio-D-glucopyranose gold salt	Phosphorylation	Enzyme	Inhibitor	rac1	Potent PKC iota - Par6 interaction inhibitor; Disrupts a rac1 signaling pathway required for growth of a cancer cell line.
809	09	E07	K 1751	254.288	Ketoprofen	2-(3-Benzoylphenyl)propionic acid	Prostaglandin	Enzyme	Inhibitor	COX-1	COX-1 selective non-steroidal anti-inflammatory (NSAID) drug
841	09	E08	L 1011	364.876	Labetalol hydrochloride	2-Hydroxy-5-(1-hydroxy-2-[(1-methyl-3-phenylpropyl)amino]ethyl)benzamide hydrochloride	Adrenoceptor		Antagonist	beta	Competitive beta-adrenoceptor antagonist
873	09	E09	L 3791	256.096	Lamotrigine	GI 267119X; 6-(2,3-dichlorophenyl)-1,2,4-triazine-3,5-diamine	Anticonvulsant				Anticonvulsant
905	09	E10	A 6664	252.696	4-Amidinophenylmethanesulfonyl fluoride hydrochloride	4-Amidinobenzylsulfonyl fluoride hydrochloride, p-APMSF	Biochemistry	Enzyme	Inhibitor	Serine protease	Irreversible inhibitor of serine proteases with lysine or arginine substrate specificities
937	09	E11	L 9756	240.757	(-)-Tetramisole hydrochloride	Levamisole hydrochloride	Phosphorylation	Enzyme	Inhibitor		Inhibits multiple mammalian alkaline phosphatases
651	09	F02	I 4883	206.287	(±)-Ibuprofen	alpha-Methyl-4-(isobutyl)phenylacetic acid	Prostaglandin	Enzyme	Inhibitor	COX	Anti-inflammatory and analgesic; non-selective COX inhibitor
683	09	F03	I 7378	357.797	Indomethacin		Prostaglandin	Enzyme	Inhibitor	COX	Anti-inflammatory; antipyretic and analgesic; blocks prostaglandin biosynthesis by inhibiting prostaglandin cyclooxygenase
715	09	F04	I 8898	875.117	Ivermectin	MK-933	Cholinergic		Modulator	alpha7 nACh	Positive allosteric modulator of alpha7 neuronal nicotinic acetylcholine receptor; also modulates glutamate-GABA-activated chloride channels
747	09	F05	I-120	339.649	Iofetamine hydrochloride	N-Isopropyl-p-iodoamphetamine hydrochloride	Neurotransmission		Analog		Reference standard; radio-iodinated iofetamine is used to image brain blood flow
779	09	F06	I-160	364.826	3-(1H-Imidazol-4-yl)propyl di(p-fluorophenyl)methyl ether hydrochloride		Histamine		Antagonist	H3	H3 Histamine receptor antagonist
811	09	F07	K 1888	376.503	K 185	N-Butanoyl 2-(5,6,7-trihydro-11-methoxybenzo[c]cyclohept[2,1-a]indol-13-yl)ethanamine	Melatonin		Antagonist		Melatonin receptor antagonist
843	09	F08	L 1415	582.79	L-162,313	(5,7-dimethyl-2-ethyl-3-[[4-[2(n-butyloxycarbonylsulfonamido)-5-isobutyl-3-thienyl]phenyl]methyl]imidazo[4,5,6]pyridine	Neurotransmission		Agonist	AT1	Non-peptide AT1 angiotensin II receptor agonist
875	09	F09	L 4376	373.927	alpha-Lobeline hydrochloride	(-)-Lobeline hydrochloride	Cholinergic		Agonist	Nicotinic	Neuronal nicotinic acetylcholine receptor agonist
907	09	F10	L 8401	290.412	LE 300	7-Methyl-6,7,8,9,14,15-hexahydro-5H-benz[d]indolo[2,3-g]azecine	Dopamine		Antagonist	D1	Potent, selective D1 dopamine receptor antagonist
939	09	F11	L 9787	341.37	L-655,708	Ethyl (S)-11,12,13,13a-Tetrahydro-7-methoxy-9-oxo-9H-imidazo[1,5-a]pyrrolo[2,1-c][1,4]benzodiazepine-1-carboxylate	Benzodiazepine		Ligand	GABA-A	Selective ligand for the benzodiazepine site of GABA-A receptors which contain the alpha5 subunit
653	09	G02	SML0195	1237.5	Mifamurtide	CGP-19835 MTP-PE MTP-cephalin Muramyl tripeptide phosphatidylethanolamine N-(N-Acetylmuramoyl)-L-alanyl-D-a-glutaminyl-N-[(7R)-4-hydroxy-4-oxido-10-oxo-7-[(1-oxohexadecyl)oxy]-3,5,9-trioxa-4-phosphapentacos-1-yl]-L-alaninamide	Immune cell signaling		immunostimulant		Mifamurtide (Muramyl tripeptide phosphatidylethanolamine; MTP-cephalin; MTP-PE) is a synthetic, lipophilic analog of muramyl dipeptide
685	09	G03	I 7379	316.878	Imipramine hydrochloride		Serotonin		Blocker	Reuptake	Tricyclic antidepressant; blocks reuptake of serotonin and norepinephrine
717	09	G04	I 9531	280.757	Imiloxan hydrochloride	RS 21361	Adrenoceptor		Antagonist	alpha2B	Selective alpha2B-adrenoceptor antagonist
749	09	G05	I-122	501.842	ICI 204,448 hydrochloride		Opioid		Agonist	kappa	kappa Opioid receptor agonist that does not cross the blood brain barrier
781	09	G06	I18008	129.16	Isonipecotic acid	4-Piperidine carboxylic acid	GABA		Agonist	GABA-A	GABA-A receptor agonist
813	09	G07	K 2628	425.507	Ketotifen fumarate		Histamine		Antagonist	H1	H1 Histamine receptor antagonist
845	09	G08	C5493	285.395	CyPPA	Cyclohexyl-[2-(3,5-dimethyl-pyrazol-1-yl)-6-methyl-pyrimidin-4-yl]-amine	K+ Channels		Modulator	SK3 and SK2	CyPPA is a positive modulator of small conductance Ca2+-activated K2+ channels; selective for SK3 and SK2.
877	09	G09	L 4762	513.513	Loperamide hydrochloride		Opioid		Ligand		Meperidine congener which binds to opioid receptors; Ca2+ channel antagonist
909	09	G10	L 8533	369.368	Lansoprazole		Ion Pump		Inhibitor	H+ pump	Gastric proton pump inhibitor
941	09	G11	L 9908	343.813	LY-294,002 hydrochloride	2-(4-Morpholinyl)-8-phenyl-4H-1-benzopyran-4-one hydrochloride	Phosphorylation	Enzyme	Inhibitor	PI3K	Specific phosphatidylinositol 3-kinase (PI3K) inhibitor.
655	09	H02	I 5627	247.724	(±)-Isoproterenol hydrochloride		Adrenoceptor		Agonist	beta	Sympathomimetic amine acting almost exclusively on beta adrenoceptors; bronchodilator
687	09	H03	I 7388	179.139	Isoxanthopterin	2-Amino-4,7-dihydroxypteridine	Cell Stress	Enzyme	Metabolite		Product of xanthine oxidase oxidation of pterin, an enzyme involved in reactive oxygen formation.
719	09	H04	S3572	804.891	Stevioside	(4a-13-[(2-O-ß-D-Glucopyranosyl-ß-D-glucopyranosyl)oxy]kaur-16-en-18-oic acid ß-D-glucopyranosyl ester	Ion Channels		Transport inhibitor	PAH	Noncaloric natural sweetener; inhibits transepithelial transport of para-aminohippurate (PAH) by interfering with the organic anion transport system.
751	09	H05	S 8822	343.435	SB-525334	6-[2-tert-Butyl-5-(6-methyl-pyridin-2-yl)-1H-imidazol-4-yl]-quinoxaline	Phosphorylation		Inhibitor	Alk5	A potent activin receptor-like kinase (ALK5)/ type I TGFß-receptor kinase inhibitor .
783	09	H06	PZ0137	368.387	CP-471474	2-[[[4-(4-Fluorophenoxy)phenyl]sulfonyl]amino]-N-hydrox y-2-methylpropanamide, PF-1626077	Cytoskeleton and Extracellular Matrix	Enzyme	Inhibitor		CP-471474 is a broad spectrum inhibitor of matrix metalloproteinases
815	09	H07	K 3375	189.172	Kynurenic acid	4-Hydroxyquinoline-2-carboxylic acid	Glutamate		Antagonist	NMDA-Glycine	Excitatory amino acid receptor antagonist; blocks kainic acid-induced neurotoxicity; metabolite of tryptophan
847	09	H08	L 2037	242.277	beta-Lapachone		Apoptosis		Activator		Induces apoptosis in HL-60 cells; anticancer agent
879	09	H09	L 4900	321.165	Lonidamine	Diclondazolic acid	Cell Stress	Enzyme	Inhibitor	Mitochondrial hexokinase	Inhibits the energy metabolism of neoplastic cells by interfering with mitochondrial hexokinase, cellular respiration, and glycolysis; damages cell and mitochondrial membranes
911	09	H10	L 8539	327.901	L-687,384 hydrochloride	1'-Benzyl-3,4-dihydrospiro[naphthalene-1-(2H),4'-piperidine] hydrochloride	Opioid		Agonist	sigma1	Putative sigma-1 receptor agonist
943	09	H11	L-106	445.907	Loxapine succinate		Dopamine		Antagonist		Dibenzoxazepine antipsychotic agent
657	10	A02	T5576	305.892	TMPH hydrochloride	2,2,6,6-Tetramethylpiperidin-4-yl heptanoate hydrochloride	Cholinergic		Inhibitor	Nicotinic	Potent inhibitor of neuronal nicotinic receptors. Subtype specific (alpha3/4 and beta 2/4 combinations).
689	10	A03	PZ0106	401.797	SC-236	SC-58236, 4-[5-(4-Chlorophenyl)-3-(trifluoromethyl)-1H-pyrazol-1-yl]-benzenesulfonamide	Lipids	Enzyme	Inhibitor	COX-2	SC-236 is a COX-2 inhibitor.
721	10	A04	M 1387	118.567	4-Methylpyrazole hydrochloride	Fomepizole	Biochemistry	Enzyme	Inhibitor	Alcohol dehydrogenase	Alcohol dehydrogenase inhibitor
753	10	A05	PZ0109	532.521	PD-161570	PF-1480232, 1-tert-Butyl-3-[6-(2,6-dichlorophenyl)-2-[[4-(diethylamino)butyl]amino]pyrido[2,3-d]pyrimidin-7-yl]urea	Tyrosine kinase	Enzyme	Inhibitor	FGF-1	PD-161570 is an inhibitor of human FGF-1 receptor tyrosine kinase.
785	10	A06	M 2901	242.236	Molsidomine	SIN-10	Nitric Oxide		Donor		Vasodilator; converted by the liver to the active metabolite, SIN-1
817	10	A07	M 3668	403.529	Metergoline	[[(8beta)-1,6-Dimethylergolin-8-yl]-methyl]carbamic acid phenylmethyl ester	Serotonin		Antagonist	5-HT2/5-HT1D	5-HT1/5-HT2 Serotonin receptor antagonist; analgesic; antipyretic
849	10	A08	M 4531	318.137	Meclofenamic acid sodium	2-([2,6-Dichloro-3-methylphenyl]amino)benzoic acid sodium	Prostaglandin	Enzyme	Inhibitor	COX / 5-Lipoxygenase	Cyclooxygenase and 5-Lipoxygenase inhibitor
881	10	A09	M 5391	684.832	(±)-Metoprolol (+)-tartrate	1-(Isopropylamino)-3-(p-[beta-methoxyethyl]phenoxy)-2-propanol tartrate	Adrenoceptor		Antagonist	beta1	Beta1-Adrenoceptor antagonist
913	10	A10	PZ0139	384.355	SC-58125	5-(4-Fluorophenyl)-1-[4-(methylsulfonyl)phenyl]-3-(trifluoromethyl)pyrazole	Lipids	Enzyme	Inhibitor	COX-2	SC-58125 is a selective cyclooxygenase 2 (COX-2) inhibitor
945	10	A11	M 6690	382.464	MDL 28170	Z-Val-Phe-CHO	Cell Cycle	Enzyme	Inhibitor	Calpain I / II	Cell permeable calpain I and II inhibitor
659	10	B02	L-109	481.399	Lorglumide sodium	CR 1409	Cholecystokinin		Antagonist	CCK-A	Potent and selective non-peptide cholecystokinin (CCK) receptor antagonist; orally active
691	10	B03	L-134	391.477	Linopirdine	DuP 996	Cholinergic		Releaser		Stimulates release of acetylcholine and other neurotransmitters; cognitive enhancer
723	10	B04	M 1404	301.326	Nocodazole	R 17934	Cytoskeleton and ECM		Inhibitor	beta-tubulin	Disrupts microtubules by binding to beta-tubulin
755	10	B05	M 2398	520.604	Metaproterenol hemisulfate		Adrenoceptor		Agonist	beta2	beta2-Adrenoceptor agonist
787	10	B06	SML0223	290.108	Zoledronic acid monohydrate	P,P'-[1-Hydroxy-2-(1H-imidazol-1-yl)ethylidene]bisphosphonic acid monohydrate Zoledronate monohydrate [1-hydroxy-2-(1H-imidazol-1-yl)ethane-1,1-diyl]bis(phosphonic acid) monohydrate	Kinase	Enzyme	Inhibitor	FPP synthase	Zoledronic acid (zoledronate) is a bisphosphonate bone resorption inhibitor, an inhibitor of farnesyl diphosphate (FPP) synthase
819	10	B07	U-106	519.427	(-)-cis-(1S,2R)-U-50488 tartrate	(-)-(1S,2R)-cis-3,4-Dichloro-N-methyl-N-[2-(1-pyrrolidinyl)cyclohexyl]benzeneacetamide tartrate	Neurotransmission		Ligand	Sigma receptor	Potent sigma receptor ligand.
851	10	B08	M 4659	211.225	Milrinone	1,6-Dihydro-2-methyl-6-oxo-[3,4'-bipyridine]-5-carbonitrile	Cyclic Nucleotides	Enzyme	Inhibitor	PDE III	Phosphodiesterase III inhibitor
883	10	B09	M 5435	229.711	6-Methyl-2-(phenylethynyl)pyridine hydrochloride	MPEP hydrochloride	Glutamate		Antagonist	mGluR5	Highly selective, non-competitive mGluR5 metabotropic glutamate receptor antagonist
915	10	B10	M 6383	302.417	2-methoxyestradiol	2-Hydroxyestradiol 2-methyl ether	Hormone		Metabolite	Estrogen	Inhibitor of angiogenesis and endothelial cell proliferation
947	10	B11	M 6760	318.242	Myricetin	Cannabiscetin	Phosphorylation	Enzyme	Inhibitor	Casein Kinase II	Casein Kinase II inhibitor
661	10	C02	SMl0040	443.463	Lometrexol hydrate	LY 264618 hydrate N-[4-[2-[(6R)-2-amino-3,4,5,6,7,8-hexahydro-4-oxopyrido[2,3-d]pyrimidin-6-yl]ethyl]benzoyl]-L-glutamic acid hydrate	Apoptosis	Enzyme	Inhibitor	GARFTase	Lometrexate is a potent inhibitor of GARFTase, but does not interfere with enzymes involved in the synthesis of folate
693	10	C03	L-135	340.856	L-741,626	(±)-3-[4-(4-Chlorophenyl)-4-hydroxypiperidinyl]methylindole	Dopamine		Antagonist	D2	Selective D2 dopamine receptor antagonist
725	10	C04	M 1514	280.283	N-omega-Methyl-5-hydroxytryptamine oxalate salt	N-omega-Methylserotonin	Serotonin		Ligand		Serotonin receptor ligand
757	10	C05	M 2525	300.834	Mianserin hydrochloride	1,2,3,4,10,14b-Hexahydro-2-methyldibenzo[c,f]pyryzino[1,2-a]azepine hydrochloride	Serotonin		Antagonist		Serotonin receptor antagonist
789	10	C06	M 3047	259.22	Mizoribine	N'-(beta-D-Ribofuranosyl)-5-hydroxyimidazole-4-carboxamide	DNA Metabolism	Enzyme	Inhibitor	IMP dehydrogenase	Arrests at G/S; inhibits de novo synthesis of nucleotides by inhibition of inosine monophosphate dehydrogenase
821	10	C07	M 3778	308.638	Clorgyline hydrochloride	N-Methyl-N-propargyl-3-(2,4-dichlorophenoxy)-propylamine hydrochloride	Neurotransmission	Enzyme	Inhibitor	MAO-A	Selective MAO-A inhibitor
853	10	C08	M 4796	209.203	(±)-alpha-Methyl-4-carboxyphenylglycine	(±)-MCPG	Glutamate		Antagonist	Metabotropic	Competitive metabotropic glutamate receptor antagonist
885	10	C09	M 5441	568.565	Mibefradil dihydrochloride	Ro 40-5967; (1S,2S)-2-[2[[3-(2-benzimidazolylpropyl]methylamino]ethyl]-6-fluoro-1,2,3,4-tetrahydro-1-isopropyl-2-naphthyl methoxyacetate dihydrochloride	Ca2+ Channel		Blocker	T-type	T-type Ca2+ channel blocker
917	10	C10	M 6500	113.61	Cysteamine hydrochloride	Mercaptamine; MEA hydrochloride	Somatostatin		Depleter		Induces duodenal ulcers in rats, potent depletion of prolactin concentrations in pituitary tissue in vivo and in vitro and depletion of somatostatin concentrations.
949	10	C11	M 7033	248.284	NG-Monomethyl-L-arginine acetate	L-NMMA	Nitric Oxide	Enzyme	Inhibitor	NOS	Nitric oxide synthase inhibitor; blocks formation of endothelium-derived relaxing factor (EDRF)
663	10	D02	P 0618	312.253	cis(+/-)-8-OH-PBZI hydrobromide	cis-8-Hydroxy-3-(n-propyl)-1,2,3a,4,5,9b-hexahydro-1H-benz[e]indole hydrobromide	Dopamine		Agonist	D3	D3 dopamine receptor agonist
695	10	D03	L119	598.486	L-703,606 oxalate salt hydrate	cis-2-(Diphenylmethyl)-N-[(2-iodophenyl)methyl]-1-azabicyclo[2.2.2]octan-3-amine oxalate salt	Tachykinin		Antagonist	NK1	Potent and selective non-peptide NK-1 tachykinin receptor antagonist
727	10	D04	M 1559	278.143	Moxonidine hydrochloride	BDF-5895	Adrenoceptor		Agonist	alpha2A	Selective alpha2A adrenoreceptor agonist; imidazoline binding site agonist; antihypertensive
759	10	D05	M 2537	390.524	Mevastatin	Compactin	Antibiotic	Enzyme	Inhibitor	Ras, Rho	Antibiotic; inhibits post-translational prenylation of proteins such as Ras and geranylgeranylation of Rho
791	10	D06	M 3127	278.373	S-Methylisothiourea hemisulfate	Carbamimidothioic acid methyl ester hemisulfate	Nitric Oxide	Enzyme	Inhibitor	iNOS	Selective inducle nitric oxide synthase inhibitor
823	10	D07	D9446	213.192	L-DOPS	L-threo 3,4-Dihydroxyphenylserine	Adrenergics		Agonist		L-DOPS is a norepinephrine precursor in vivo
855	10	D08	M 4910	198.097	1-Methylhistamine dihydrochloride		Histamine		Metabolite		Histamine metabolite that crosses the blood-brain barrier
887	10	D09	SML0233	421.454	Ro 61-8048	3,4-Dimethoxy-N-[4-(3-nitrophenyl)-2-thiazolyl]-benzenesulfonamide 3,4-Dimethoxy-N-[4-(3-nitrophenyl)thiazol-2-yl]benzenesulfonamide Ro-61-8048	Neuroscience	Enzyme	Inhibitor	KMO	Ro 61-8048 is an inhibitor of kynurenine 3-monooxygenase (KMO) that increases kynurenic acid levels and reduces extracellular glutamate in the brain
919	10	D10	M 6517	517.076	alpha,beta-Methylene adenosine 5'-triphosphate dilithium	alpha,beta-Methylene ATP, AMP-CPP dilithium	P2 Receptor		Agonist	P2X > P2Y	P2 receptor agonist that is more potent than ATP at the P2X subtype
951	10	D11	M 7065	375.902	MK-912	L-657,743 hydrochloride	Adrenoceptor		Agonist	alpha2A	Selective alpha2A adrenoreceptor agonist
665	10	E02	B175	322.86	BW 723C86	alpha-methyl-5-(2-thienylmethoxy)-1H-Indole-3-ethanamine monohydrochloride	Serotonin		Agonist	5-HT2B	5-HT2B serotonin receptor agonist.
697	10	E03	M 0763	336.264	Metoclopramide hydrochloride		Dopamine		Antagonist	D2	5-HT3 Serotonin receptor antagonist; D2 dopamine receptor antagonist; anti-emetic
729	10	E04	PZ0107	198.267	CP-101537	MN-2633, PF-3339644, N-(1a,5a,6a)-3-Azabicyclo[3.1.0]hex-6-yl-carbamic acid 1,1-dimethylethyl ester	Cytoskeleton and Extracellular Matrix	Enzyme	Inhibitor	MMP	CP-101537 is a MMP inhibitor, candidate drug for myocardial infarction therapy, and antibacterial.
761	10	E05	M 2547	266.302	8-Methoxymethyl-3-isobutyl-1-methylxanthine	8-Methoxymethyl-IBMX	Cyclic Nucleotides	Enzyme	Inhibitor	PDE I	Selective inhibitor of Ca2+-calmodulin-dependent phosphodiesterase (PDE I)
793	10	E06	M 3184	451.395	MG 624	N,N,N-Triethyl-2-(4-trans-stilbenoxy)ethylammonium iodide	Cholinergic		Antagonist	Nicotinic	Nicotinic acetylcholine receptor antagonist; selectively inhibits alpha-bungarotoxin sensitive receptors that contain the alpha7 subunit
825	10	E07	M 3935	373.387	Meloxicam sodium	4-Hydroxy-2-methyl-N-(5-methyl-2-thiazolyl)-2H-1,2-benzothiazine-3-carboxamide 1,1-dioxide	Prostaglandin	Enzyme	Inhibitor	COX-2	Non-steroidal anti-inflammatory drug (NSAID) that shows 300-fold selectivity for cyclooxygenase-2 (COX-2) vs. cyclooxygenase-1 (COX-1).
857	10	E08	M 5154	315.844	Moxisylyte hydrochloride	4-Dimethylaminoethoxy-5-isopropyl-2-methylphenyl acetate hydrochloride	Adrenoceptor		Antagonist	alpha1	alpha1-Adrenoceptor antagonist
889	10	E09	M 5560	232.602	(S)-MAP4 hydrochloride	(S)-2-Amino-2-methyl-4-phosphonobutanoate hydrochloride	Glutamate		Antagonist	mGluR4,6,7	Selective mGluR4,6,7 metabotropic glutamate receptor antagonist
921	10	E10	M 6524	247.724	Methoxamine hydrochloride		Adrenoceptor		Agonist	alpha1	alpha1 Adrenoceptor agonist
953	10	E11	M 7277	211.219	(±)-3-(3,4-dihydroxyphenyl)-2-methyl-DL-alanine	DL-alpha-Methyl-DOPA	Neurotransmission	Enzyme	Inhibitor	L-aromatic amino acid decarboxylase	L-aromatic amino acid decarboxylase inhibitor; antihypertensive
667	10	F02	L-121	433.506	Levallorphan tartrate	17-(2-Propenyl)morphinan-3-ol tartrate	Opioid		Antagonist		Opioid receptor antagonist.
699	10	F03	M 0814	335.231	R(-)-Me5	1-(2,6-Dimethylphenoxy)-3-methyl-2-butanamine hydroiodide	Na+ Channel		Antagonist		Potent sodium channel antagonist
731	10	F04	B 1686	356.181	BIO	(2'Z,3'E)-6-Bromoindirubin-3'-oxime	Phosphorylation	Enzyme	Inhibitor	GSK-3alpha/beta	Potent, selective, reversible, and ATP-competitive glycogen synthase kinase 3alpha/beta (GSK-3alpha/beta) inhibitor.
763	10	F05	M 2692	494.076	MK-886	3-[3-tert-Butylthio-1-(4-chlorobenzyl)-5-isopropyl-1H-indol-2-yl]-2,2-dimethylpropionic acid, sodium salt	Leukotriene		Inhibitor		Potent and specific inhibitor of leukotriene biosynthesis
795	10	F06	M 3262	147.132	N-Methyl-D-aspartic acid	NMDA	Glutamate		Agonist	NMDA	NMDA glutamate receptor agonist
827	10	F07	M 4008	302.243	Morin	2',3,4',5,7-Pentahydroxyflavone	Cell Stress		Inhibitor	Antioxidant	Flavonoid with anti-oxidant properties; oxyradical scavenger
859	10	F08	M 5171	265.333	S-Methyl-L-thiocitrulline acetate	N5-[Imino(methylthio)methyl]-L-ornithine acetate	Nitric Oxide	Enzyme	Inhibitor	NOS	Potent inhibitor of NOS; more potent than L-thiocitrulline
891	10	F09	M 5644	521.102	(±)-Methoxyverapamil hydrochloride	D600; Gallopamil	Ca2+ Channel		Antagonist	L-type	L-type Ca2+ channel antagonist
923	10	F10	M 6545	517.414	Mitoxantrone	1,4-Dihydroxy-5,8-bis([2-([2-hydroxyethyl]amino)ethyl]amino)-9,10-anthracenedione	DNA Metabolism		Inhibitor		DNA synthesis inhibitor
955	10	F11	M 7684	461.213	MRS 2159		P2 Receptor		Antagonist	P2X1	P2X1 receptor antagonist
669	10	G02	SML0269	329.235	Nitisinone	2-(2-Nitro-4-trifluoromethylbenzoyl)-1,3-cyclohexanedione 2-[2-Nitro-4-(trifluoromethyl)benzoyl]cyclohexane-1,3-dione NTBC Nitisone SC 0735	Cell Stress	Enzyme	Inhibitor	4-Hydroxyphenylpyruvate oxidase	Nitrisinone is a competitive inhibitor that reversibly inhibits 4-Hydroxyphenylpyruvate oxidase (dioxygenase).
701	10	G03	M 1022	307.437	Dihydrocapsaicin	8-Methyl-N-vanillylnonanamide	Vanilloid		Agonist		Capsaicin analog
733	10	G04	M 1809	399.556	MRS 1523	3-propyl-6-ethyl-5-[(ethylthio)carbonyl]-2-phenyl-4-propyl-3-pyridine carboxylate	Adenosine		Antagonist	A3	Selective A3 adenosine receptor antagonist in rat
765	10	G05	M 2727	215.725	Mexiletene hydrochloride	1-(2,6-Xylyloxy)-2-aminopropane	Na+ Channel		Blocker		Sodium channel blocker
797	10	G06	M 3281	245.708	alpha-Methyl-DL-tyrosine methyl ester hydrochloride	AMPT	Neurotransmission	Enzyme	Inhibitor	Tyrosine hydroxylase	Tyrosine hydroxylase inhibitor
829	10	G07	M 4145	209.253	Minoxidil		K+ Channel		Activator	ATP sensitive	K+ channel activator; antihypertensive
861	10	G08	M 5250	232.285	Melatonin	N-[2-(5-Methoxyindol-3-yl)ethyl]acetamide	Melatonin		Agonist		Endogenous neurohormone which controls photo-periodic biological rhythms
893	10	G09	M 5685	276.295	Metrazoline oxalate	1H-Imidazole, 4,5-dihydro-2-[(1E)-2-(2-methylphenyl)ethenyl,-ethandioate	Imidazoline		Ligand		Potent and selective imidazoline binding site ligand
925	10	G10	M 6628	226.708	O-Methylserotonin hydrochloride	Mexamine hydrochloride	Serotonin		Agonist		Nonselective serotonin receptor agonist that lacks affinity for the 5-HT3 receptor
957	10	G11	G 5793	534.063	GR 127935 hydrochloride hydrate	N-[4-Methoxy-3-(4-methyl-1-piperazinyl)phenyl]-2'-methyl-4'-(5-methyl-1,2,4-oxadiazol-3-yl)-1,1'-biphenyl-4-carboxamide hydrochloride	Serotonin		Antagonist	5-HT1B/1D	Selective 5-HT1B/1D serotonin receptor antagonist.
671	10	H02	L-131	363.293	L-745,870 hydrochloride	3-[[4-(4-Chlorophenyl)piperazin-1-yl]methyl]-1H-pyrrolo[2,3-b]pyridine hydrochloride	Dopamine		Antagonist	D4	Selective D4 dopamine receptor antagonist
703	10	H03	M 1275	252.248	(-)-Naproxen sodium	(S)-6-Methoxy-alpha-methyl-2-naphthaleneacetic acid sodium	Prostaglandin	Enzyme	Inhibitor	COX	COX-1 and COX-2 inhibitor
735	10	H04	F7932	321.339	Famciclovir	2-(2-(2-Amino-9H-purin-9-yl)ethyl)-1,3-propanediol diacetate ester, BRL 42810	Immune Cell Signaling		Antiviral		Famciclovir is an antiviral
767	10	H05	M 2776	455.515	Methylergonovine maleate	Methergine maleate	Dopamine		Antagonist		Dopamine antagonist; ergot alkaloid which interacts with serotonergic, dopaminergic and alpha-adrenergic systems
799	10	H06	M 7319	312.799	ML 10302	2-Piperidinoethyl-4-amino-5-chloro-2-methoxybenzoate	Serotonin		Agonist	5-HT4	Potent, selective 5-HT4 serotonin receptor agonist.
831	10	H07	R 8404	238.198	Rufinamide	1-[(2,6-difluorophenyl)methyl]-1H-1,2,3-Triazole-4-carboxamide	Neurotransmission		Anticonvulsant		Broad-spectrum anticonvulsant.
863	10	H08	M 5379	180.227	L-Methionine sulfoximine	L-S-(3-Amino-3-carboxypropyl)-S-methylsulfoximine	Glutamate	Enzyme	Inhibitor	Glutamine synthase	Ornithine decarboxylase activator; glutamine synthetase inhibitor
895	10	H09	M 6191	276.681	GW9662	2-Chloro-5-nitro-N-phenyl-benzamide	Transcription		Inhibitor	PPAR-gamma	Irreversible peroxisome proliferator-activated receptor-gamma (PPAR-gamma) inhibitor
927	10	H10	E4660	344.324	Eupatorin	3',5-Dihydroxy-4',6,7-trimethoxyflavone, 5-Hydroxy-2-(3-hydroxy-4-methoxyphenyl)-6,7-dimethoxy-4H-1-benzopyran-4-one, 6-Methoxyluteolin 4',7-dimethyl ether, NSC 106402	Cell Cycle			CYP1A- family	Eupatorin acts as an antiproliferative in cells expressing the CYP1A- family. It induces G2/M block follow by apoptosis in cells expressing the CYP1A- family
959	10	H11	D 8941	402.442	2,6-Difluoro-4-[2-(phenylsulfonylamino)ethylthio]phenoxyacetamide	PEPA	Glutamate		Agonist	AMPA	Selective, high affinity AMPA ionotropic glutamate receptor agonist; reduces ischemia-induced performance deficits in rats.
642	11	A02	M 8046	429.608	Mifepristone	RU-486	Hormone		Antagonist	Progesterone	Progesterone receptor antagonist
674	11	A03	M 9511	492.961	Minocycline hydrochloride		Cell Cycle	Enzyme	Inhibitor		Basement membrane protease inhibitor; inhibits endothelial cell proliferation and angiogenesis.
706	11	A04	M-108	337.379	(-)-MK-801 hydrogen maleate	(5S,10R)-(–)-5-Methyl-10,11-dihydro-5H-dibenzo[a,d]cyclohepten-5,10-imine	Glutamate		Antagonist	NMDA	Less active enantiomer of (+)-MK-801 hydrogen maleate; anticonvulsant; NMDA glutamate receptor antagonist.
738	11	A05	M-149	452.661	Methiothepin mesylate	1-[10,11-Dihydro--8-(methylthio)dibenzo[b,f]thiepin-10-yl]-4-methylpiperazine mesylate	Serotonin		Antagonist	5-HT1E, 5-HT1F, 5-HT6	5-HT1 Serotonin receptor antagonist; blocks serotonin autoreceptors
770	11	A06	SML0221	317.34	Piperlongumine	5,6-Dihydro-1-(1-oxo-3-[3,4,5-trimethoxyphenyl]-trans-2-propenyl)-2[1H]-pyridinone 5,6-Dihydro-1-[(2E)-1-oxo-3-(3,4,5-trimethoxyphenyl)-2-propen-1-yl]-2(1H)-Pyridinone Piplartin Piplartine	Apoptosis		inhibitor	GSTP1	Piperlongumine selectively kills cancer cells regardless of p53 status without harming normal cells. It binds to and inihbits proteins known to regulate oxidative stress
802	11	A07	O0766	371.867	ONO-RS-082	2-(p-Amylcinnamoyl)amino-4-chlorobenzoic acid, 4-Chloro-2-[[1-oxo-3-(4-pentylphenyl)-2-propen-1-yl]amino]-benzoic acid	Lipids	Enzyme	Inhibitor	phospholipase A2	ONO-RS-082 is a reversible phospholipase A2 inhibitor.
834	11	A08	PZ0111	328.33	PD-407824	9-Hydroxy-4-phenylpyrrolo[3,4-c]carbazole-1,3(2H,6H)-dione	Kinase	Enzyme	Inhibitor	Wee1/Chk1	PD-407824 is a Wee1/Chk1 inhibitor
866	11	A09	E2535	520.628	Eprosartan mesylate	Eprosartan Monomethanesulfonate, SKF-108566J, Teveten	Angiotensins		Antagonist	AT 1	Angiotensin II type 1 (AT1) receptor antagonist; anti-hypertensive
898	11	A10	N 7510	515.999	Nicardipine hydrochloride	YC-93 hydrochloride	Ca2+ Channel		Antagonist	L-type	L-type Ca2+ channel antagonist; antihypertensive
930	11	A11	N 8652	1162.89	NF 023	8,8'-[carbonylbis(imino-3,1-phenylene carbonylimino)]bis(1,3,5-naphthalene-trisulfonic acid) hexasodium salt	P2 Receptor		Antagonist	P2X1	Potent, selective P2X1 receptor antagonist
644	11	B02	M 8131	195.22	L-alpha-Methyl-p-tyrosine	(S)-alpha-Methyltyrosine	Neurotransmission	Enzyme	Inhibitor	Tyrosine hydroxylase	Tyrosine hydroxylase inhibitor
676	11	B03	M 9651	313.874	Maprotiline hydrochloride	9-(gamma-Methylaminopropyl)-9,10-dihydro-9,10-ethanoanthracene hydrochloride	Adrenoceptor		Inhibitor	Reuptake	Selective norepinephrine reuptake inhibitor
708	11	B04	M-109	306.321	2-Methyl-5-hydroxytryptamine maleate	2-Methylserotonin maleate	Serotonin		Agonist	5-HT3	5-HT3 Serotonin receptor agonist
740	11	B05	N4163	419.352	Nemadipine-A	1,4-Dihydro-2,6-dimethyl-4-(pentafluorophenyl)-3,5-pyridinedicarboxylic acid diethyl ester	Ca2+ Channels		Antagonist	L-type (alpha1)	An L-type calcium channel alpha1-subunit antagonist.
772	11	B06	S 7198	456.453	Sivelestat sodium salt hydrate	EI 546, Elaspol, LY 544349, o-(p-Hydroxybenzenesulfonamido)hippuric acid, pivalate (ester), Ono-5046	Biochemistry	Enzyme Enzyme	Inhibitor	HNE	Sivelestat is a competitive human neutrophil elastase (HNE) inhibitor (IC50 = 44 nM, Ki = 0.2 µM). It also inhibits leukocyte elastase obtained from rabbit, rat, hamster and mouse (IC50 = 19 to 49 nM).
804	11	B07	N2001	303.201	Neostigmine bromide		Cholinergic	Enzyme	Inhibitor	Acetylcholinesterase	Reversible acetylcholinesterase inhibitor.
836	11	B08	N 4148	336.326	S-Nitrosoglutathione	GSNO	Nitric Oxide		Donor		Nitric oxide donor in vivo
868	11	B09	N 5501	219.202	NG-Nitro-L-arginine	L-NOARG; L-NNA	Nitric Oxide	Enzyme	Inhibitor	NOS	Potent nitric oxide synthase inhibitor
900	11	B10	N 7634	346.343	Nifedipine		Ca2+ Channel		Antagonist	L-type	L-type Ca2+ channel blocker; vasodilator
932	11	B11	N 8659	272.696	Nimustine hydrochloride	ACNU	DNA		Intercalator		Antineoplastic; bifunctional nitrosourea alkylating anticancer agent
646	11	C02	S 1068	337.812	SB-215505	6-Chloro-5-methyl-1-5-quinolycarbamoyl-indoline	Serotonin		Antagonist	5-HT2B	Selective 5-HT2B serotonin receptor antagonist; 100-fold higher affinity at 2B versus 2C.
678	11	C03	M 9656	338.258	H-8 dihydrochloride	N-[2-(Methylamino)ethyl]-5-isoquinolinesulfonamide dihydrochloride	Phosphorylation	Enzyme	Inhibitor	PKA, PKG	Potent inhibitor of cAMP- and cGMP-dependent protein kinase
710	11	C04	M-110	306.321	alpha-Methyl-5-hydroxytryptamine maleate	alpha-Methylserotonin maleate	Serotonin		Agonist	5-HT2	5-HT2 Serotonin receptor agonist
742	11	C05	M3071	268.746	Moclobemide	4-Chloro-N-[2-(4-morpholinyl)ethyl]benzamide	Neurotransmission	Enzyme	Inhibitor	MAO	Reversible monoamine oxidase A inhibitor (MAOI); antidepressant.
774	11	C06	M-226	507.44	p-MPPF dihydrochloride	4-Fluoro-N-(2-[4-(2-methoxyphenyl)1-piperazinyl]ethyl)-N-(2-pyridinyl)benzamide dihydrochloride	Serotonin		Antagonist	5-HT1A	Selective 5-HT1A serotonin receptor antagonist
806	11	C07	N 2034	256.348	CR 2249	Nebostinel	Glutamate		Agonist	NMDA-Glycine	Facilitates glycine action at NMDA glutamate receptors
838	11	C08	N 4159	242.252	NCS-382	1-Ethyl-1,4-dihydro-7-methyl-4-oxo-1,8-naphthyridine-3-carboxylic acid	GABA		Antagonist	gamma-Hydroxybutyrate	gamma-Hydroxybutyrate receptor antagonist
870	11	C09	N 5504	246.742	Naphazoline hydrochloride	2-(1-Naphthylmethyl)imidazoline nitrate	Adrenoceptor		Agonist	alpha	alpha-Adrenoceptor agonist; imidazoline receptor agonist; vasoconstrictor
902	11	C10	N 7758	363.844	Naloxone hydrochloride		Opioid		Antagonist		Opioid receptor antagonist
934	11	C11	N 8784	168.151	Norcantharidin		Phosphorylation	Enzyme	Inhibitor	PP2A	Demethylated form of cantharidin with antitumor properties; potent inhibitor of the serine/threonine protein phosphatase 2A (PP2A)
648	11	D02	M 8878	82.1058	1-Methylimidazole	Methimazole	Prostaglandin	Enzyme	Inhibitor	COX	Anti-inflammatory; prostaglandin H synthase inhibitor; antithyroid drug
680	11	D03	M-001	334.419	Proglumide	4-Benzoylamino-5-dipropylamino-5-oxopentanoic acid	Cholecystokinin		Antagonist		Selective cholecystokinin receptor antagonist
712	11	D04	M-116	365.841	Metolazone		Ion Pump		Inhibitor	Na+/Cl- transporter	Diuretic; antihypertensive
744	11	D05	X3629	450.839	X80	5-(5-{[1-(3-carboxyphenyl)-3-methyl-5-oxo-1,5-dihydro-4H-pyrazol-4-ylidene]methyl}-2-furyl)-2-chlorobenzoic acid	Apoptosis	Enzyme	Inhibitor	XPA protein	X80 is an inhibitor of xeroderma pigmentosum group A protein (XPA protein) required for the removal of all types of DNA lesions repaired by nucleotide excision repair Including both transcription coupled and global genomic nucleotide excision repair
776	11	D06	L8668	170.213	Levetiracetam	(alphaS)-alpha-Ethyl-2-oxo-1-pyrrolidineacetamide	Neurotransmission		Anticonvulsant		Anticonvulsant; antiepileptic; exact mechanism of action is unclear but may be related to a synaptic vesicle protein.
808	11	D07	N 2255	419.419	S-(4-Nitrobenzyl)-6-thioinosine	NBTI	Adenosine		Inhibitor	Uptake	Potent adenosine uptake inhibitor
840	11	D08	N 4382	254.223	Nalidixic acid sodium	1-Ethyl-1,4-dihydro-7-methyl-4-oxo-1,8-naphthyridine-3-carboxylic acid sodium	Antibiotic	Enzyme	Inhibitor	DNA Gyrase	Inhibits bacterial DNA polymerase (DNA gyrase)
872	11	D09	N 5636	119.078	3-Nitropropionic acid		Cell Stress		Toxin		Mitochondrial inhibitor; excitotoxin shown to cause brain lesions similar to those of Huntington's disease
904	11	D10	N 7778	163.137	7-Nitroindazole		Nitric Oxide	Enzyme	Inhibitor	nNOS	Selective inhibitor of brain nitric oxide synthase
936	11	D11	N 9007	449.892	Noscapine hydrchloride	Narcotine	Opioid		Ligand		Antitussive; naturally occurring opium alkaloid
650	11	E02	M 9020	203.758	Mecamylamine hydrochloride		Cholinergic		Antagonist	Nicotinic	Nicotinic acetylcholine receptor antagonist
682	11	E03	F 0430	266.689	Fenobam	N-(3-Chlorophenyl)-N'-(4,5-dihydro-1-methyl-4-oxo-1H-imidazole-2-yl)urea	Glutamate		Antagonist	mGluR5	Potent, selective, noncompetitive glutamate mGluR5 receptor antagonist
714	11	E04	D 0943	244.246	DFB	3,3'-Difluorobenzaldazine	Glutamate		Modulator	mGluR5	Positive allosteric modulator of the mGluR5 metabotropic glutamate receptor.
746	11	E05	Z 4626	367.923	ZM 39923 hydrochloride	3-(N-Benzyl-N-isopropyl)amino-1-(naphthalen-2-yl)propan-1-one hydrochloride	Phosphorylation	Enzyme	Inhibitor	JNK-3	Janus kinase 3 (JNK-3) inhibitor.
778	11	E06	N 0630	282.224	Niflumic acid	2-(3-[Trifluoromethyl]anilino)nicotinic acid	Prostaglandin	Enzyme	Inhibitor	COX-2	Selective prostaglandin H synthase 2 (PGHS-2) inhibitor
810	11	E07	N 3136	377.872	Naltrexone hydrochloride	17-(Cyclopropylmethyl)-4,5-epoxy-3,14-dihydroxymorphinan-6-one hydrochloride	Opioid		Antagonist		Opioid receptor antagonist with greater potency and longer duration of action than its N-allyl congener, naloxone
842	11	E08	G8761	518.569	Gossypol	2,2'-bis(8-Formyl-1,6,7-trihydroxy-5-isopropyl-3-methylnaphthalene)	Apoptosis		Inducer		Natural product from cotton seeds with a variety of cell biological activities. Proapoptotic, antimalarial, PKC inhibition.
874	11	E09	N 5751	269.69	NG-Nitro-L-arginine methyl ester hydrochloride	L-NAME hydrochloride	Nitric Oxide	Enzyme	Inhibitor	NOS	Competitive inhibitor of nitric oxide synthase
906	11	E10	M2199	306.217	PMEG hydrate	9-[2-(Phosphonomethoxy)ethyl]guanine hydrate	Apoptosis and Cell Cycle	Enzyme	Inhibitor	DNA polymerase	potent inhibition of the nuclear DNA polymerases resulting in inhibition of DNA synthesis and/or DNA repair
938	11	E11	T 8703	277.669	T0070907	2-Chloro-5-nitro-N-4-pyridinyl-benzamide, Benzamide, 2-chloro-5-nitro-N-4-pyridinyl-	Gene Regulation		Antagonist	PPAR gamma	T0070907 is very similar in structure and activity to the PPARgamma antagonist GW9662. T0070907 is more potent and has higher selectivity for PPAR-gamma over all other subtypes (about 800-fold)
652	11	F02	M 9125	297.853	Methapyrilene hydrochloride	N,N-Dimethyl-N'-(2-pyridinyl)-N'-(2-thienylmethyl)-1,2-ethanediamine hydrochloride	Histamine		Antagonist	H1	H1 Histamine receptor antagonist
684	11	F03	M-104	209.718	(±)-Muscarine chloride	Tetrahydro-4-hydroxy-N,N,N,5-tetramethyl-2-furanmethanammonium chloride	Cholinergic		Agonist	Muscarinic	Muscarinic acetylcholine receptor agonist
716	11	F04	M-129	211.219	L-alpha-Methyl DOPA	MK-351; Methyldopa	Biochemistry	Enzyme	Inhibitor	Aromatic amino acid decarboxylase	L-aromatic amino acid decarboxylase inhibitor; antihypertensive
748	11	F05	M-184	206.633	3-Morpholinosydnonimine hydrochloride	Linsidomine hydrochloride	Nitric Oxide		Donor		Nitric oxide donor
780	11	F06	N 1016	308.315	Nimesulide	N-(4-Nitro-2-phenoxyphenyl)methanesulfonamide	Prostaglandin	Enzyme	Inhibitor	COX-2	Highly selective COX-2 inhibitor
812	11	F07	N 3398	220.249	S-Nitroso-N-acetylpenicillamine	SNAP	Nitric Oxide		Donor		Nitric oxide donor; activates soluble guanylyl cyclase
844	11	F08	N 4779	300.317	5-Nitro-2-(3-phenylpropylamino)benzoic acid	NPPB	Cl- Channel		Blocker		Potent Cl- channel blocker
876	11	F09	N 7127	219.67	(±)-Normetanephrine hydrochloride	alpha-(Aminomethyl)-4-hydroxy-3-methoxy-benzyl alcohol hydrochloride	Adrenoceptor		Metabolite	Norepinephrine	Norepinephrine metabolite
908	11	F10	C3743	393.572	CI-976	2,2-Dimethyl-N-(2,4,6-trimethoxyphenyl)dodecanamide	Lipid Signaling	Enzyme	Inhibitor	ACAT	Potent and selective acyl coenzyme A: cholesterol acyltransferase inhibitor.
940	11	F11	N-115	450.97	Naltrindole hydrochloride	NTI hydrochloride	Opioid		Antagonist	delta	Highly selective, non-peptide delta opioid receptor antagonist that is active when administered peripherally
654	11	G02	M 9292	215.769	Memantine hydrochloride	3,5-Dimethyl-1-adamantanamine hydrochloride	Glutamate		Antagonist	NMDA	Antagonist of NMDA glutamate receptors; stimulates dopamine release
686	11	G03	M-105	728.765	Methoctramine tetrahydrochloride	N,N'-bis[6-[[(2-Methoxyphenyl)methyl]amino]hexyl]1,8-octane diamine tetrahydrochloride	Cholinergic		Antagonist	M2	Selective M2 muscarinic acetylcholine receptor antagonist
718	11	G04	M-137	469.542	Methysergide maleate		Serotonin		Antagonist		Serotonin receptor antagonist; antimigraine
750	11	G05	PZ0117	491.496	PF-573228	6-[4-(3-Methanesulfonyl-benzylamino)-5-trifluoromethyl-pyrimidin-2-ylamino]-3,4-dihydro-1H-quinolin-2-one, PF-228	Kinase/Phosphatase	Enzyme	Inhibitor		PF-573228 is a focal adhesion kinase (FAK) inhibitor; Non-receptor tyrosine kinase inhibitor
782	11	G06	N 1392	298.347	Nialamide	4-Pyridinecarboxylic acid 2-[3-oxo-3-[(phenylmethyl)amino]propyl]hydrazide	Neurotransmission	Enzyme	Inhibitor	MAO	Monoamine oxidase inhibitor
814	11	G07	N 3510	327.126	Niclosamide	2',5'-Dichloro-4'-nitrosalicylanilide	Antibiotic			Protonophore	Protonophoric anthelmintic; uncouples oxidative phosphorylation
846	11	G08	A6605	465.471	AMN082	N,N'-Dibenzhydrylethane-1,2-diamine dihydrochloride	Glutamate		Agonist	mGluR7	Selective allosteric mGluR7 receptor agonist.
878	11	G09	N 7261	299.847	Nortriptyline hydrochloride		Adrenoceptor		Inhibitor	Uptake	Tricyclic antidepressant
910	11	G10	N 8403	175.145	6-Nitroso-1,2-benzopyrone		Transcription	Enzyme	Inhibitor	PARP	Poly(ADP-ribose) polymerase (PARP) ligand which preferentially destabilizes one of the two zinc-fingers inactivating the enzyme
942	11	G11	S 6319	342.699	Sertraline hydrochloride	(1S,4S)-4-(3,4-Dichlorophenyl)-1,2,3,4-tetrahydro-N-methyl-1-napthalenamine hydrochloride	Serotonin		Inhibitor	Reuptake	Selective serotonin reuptake inhibitor; antidepressant
656	11	H02	SML0227	456.53	JW74	4-[4-(4-Methoxyphenyl)-5-[[[3-(4-methylphenyl)-1,2,4-oxadiazol-5-yl]methyl]thio]-4H-1,2,4-triazol-3-yl]-pyridine	Transcription		Inhibitor	b-catenin/GSK-3b/AXIN/APC /CK1	JW74 is an efficient and specific inhibitor of the canonical Wnt signaling in vitro and in vivo
688	11	H03	M-107	337.379	(+)-MK-801 hydrogen maleate	Dizocilipine maleate	Glutamate		Antagonist	NMDA	Highly potent and selective non-competitive NMDA glutamate receptor antagonist
720	11	H04	E5406	348.942	Ethopropazine hydrochloride	10-[2-(Diethylamino)propyl]phenothiazine hydrochloride	Neurotransmission	Enzyme	Inhibitor	Butyrylcholinesterase	Butyrylcholinesterase inhibitor; antiparkinsonian
752	11	H05	S 5321	336.438	S15535	1-(2,3-Dihydro-1,4-benzodioxin-5-yl)-4-(2,3-dihydro-1h-inden-2-yl)-piperazine	Serotonin		Agonist	5-HT1A	Potent, orally active, partial 5-HT1A receptor agonist.
784	11	H06	N 1530	354.409	Nomifensine maleate	1,2,3,4-Tetrahydro-2-methyl-4-phenyl-8-isoquinolinamine maleate	Dopamine		Inhibitor	Reuptake	Dopamine reuptake inhibitor; antidepressant
816	11	H07	N 3529	474.402	NAN-190 hydrobromide	1-(2-Methoxyphenyl)-4-[4-(2-phthalimido)butyl]piperazine hydrobromide	Serotonin		Antagonist	5-HT1A	Potent 5-HT1A serotonin receptor antagonist that lacks TFMPP-like stimulus properties
848	11	H08	N 5023	302.374	Nordihydroguaiaretic acid from Larrea divaricata (creosote bush)	NDGA	Leukotriene	Enzyme	Inhibitor	Lipoxygenase	Lipoxygenase inhibitor
880	11	H09	N 7505	833.359	NADPH tetrasodium	Reduced nicotinamide adenosine dinucleotide phosphate tetrasodium	Nitric Oxide	Enzyme	Cofactor		Cofactor for many enzymes, including nitric oxide synthase
912	11	H10	N 8534	317.226	Nilutamide	Anandron	Hormone		Inhibitor	Androgen	Antiandrogen
944	11	H11	N-142	386.882	NO-711 hydrochloride	1-(2-(((Diphenylmethylene)imino)oxy)ethyl)-1,2,5,6-tetrahydro-3-pyridine-carboxylic acid hydrochloride	GABA		Inhibitor	Uptake	Potent and selective GABA uptake inhibitor.
658	12	A02	N-144	360.37	Nitrendipine	1,4-Dihydro-2,6-dimethyl-4-(3-nitrophenyl)-3,5-pyridinecarboxylic acid ethyl methyl ester	Ca2+ Channel		Antagonist	L-type	Ca2+ channel blocker; antihypertensive
690	12	A03	PZ0135	271.322	PHA-543613	N-[(3R)-1-Azabicyclo[2.2.2]oct-3-yl]furo[2,3-c]pyridine-5-carboxamide	Neurotransmission		Agonist	a7 nAChR	PHA-543613 is a potent selective a7 nAChR agonist.
722	12	A04	O 0886	298.35	Olomoucine	2-[[9-Methyl-6-[(phenylmethyl)amino]-9H-purin-2-yl]amino]-ethanol	Phosphorylation	Enzyme	Inhibitor	PK	Potent and selective inhibitor of cdc2, cdk and cyclin-dependent kinases
754	12	A05	O 3752	305.851	Orphenadrine hydrochloride	beta-Dimethylaminoethyl 2-methylbenzhydryl ether hydrochloride	Cholinergic		Antagonist	Muscarinic	Muscarinic acetylcholine receptor antagonist; H1 histamine receptor antagonist
786	12	A06	O-111	460.984	(±)-Octoclothepin maleate	1-(8-Chloro-10,11-dihydrobenzo[b,f]thiepin-10-yl)-4-methyl-piperazine maleate	Dopamine		Antagonist	D2	D2 Dopamine receptor antagonist; serotonin receptor antagonist
818	12	A07	P 0878	185.074	O-Phospho-L-serine	L-Phosphoserine	Glutamate		Antagonist	NMDA	Competitive NMDA glutamate receptor antagonist with close structural similarity to L-glutamate
850	12	A08	P 1918	732.687	Pancuronium bromide	1,1'-([2beta,3alpha,5alpha,16beta,17beta]-3,17-Bis[acetyloxy]androstane-2,16-diyl)bis(1-methylpiperidinium) dibromide	Cholinergic		Antagonist		Aminosteroidal neuromuscular blocking agent; skeletal muscle relaxant
882	12	A09	P 3520	538.597	Pentolinium di[L(+)-tartrate]	1,1'-Pentamethylenebis(1-methylpyrrolidinium hydrogen tartrate)	Cholinergic		Antagonist	Nicotinic	Peripheral ganglionic nicotinic acetylcholine receptor antagonist
914	12	A10	P 4543	166.197	Valproic acid sodium	2-Propylpentanoic acid sodium	Anticonvulsant				Anticonvulsant
946	12	A11	P 5514	401.466	Pyrilamine maleate	Mepyramine maleate	Histamine		Antagonist	H1	H1 Histamine receptor antagonist
660	12	B02	N-149	418.451	Nimodipine	1,4-Dihydro-2,6-dimethyl-4-(3-nitrophenyl)- 3,5-pyridinecarboxylic acid 2-methoxyethyl 1-methylethyl ester	Ca2+ Channel		Antagonist	L-type	Potent L-type Ca2+ channel antagonist
692	12	B03	N-170	362.234	NS-1619	1,3-Dihydro-1-[2-hydroxy-5-(trifluoromethyl)phenyl]-5-(trifluoromethyl)-2H-benzimidazol-2-one	K+ Channel		Activator	Ca2+ activated	Selective large conductance Ca2+-activated K+-channel activator
724	12	B04	O 1008	282.47	Oleic Acid	Elainic acid	Phosphorylation	Enzyme	Activator	PKC	Activates protein kinase C in hepatocytes; uncouples oxidative phosphorylation
756	12	B05	T 5575	249.334	TG003	(Z)-1-(3-Ethyl-5-methoxy-2,3-dihydrobenzothiazol-2-ylidene)-propan-2-one	Cell Cycle	Enzyme	Inhibitor	Clk	Potent, specific, and reversible Cdc2-like kinase (Clk) inhibitor. Competes with ATP.
788	12	B06	P 0130	314.472	Progesterone	4-Pregnene-3,20-dione	Hormone			Progesterone	Suppresses ovulation; induces maturation and secretory activity of the uterine endothelium
820	12	B07	P 0884	295.812	(±)-Propranolol hydrochloride	(±)-1-(Isopropylamino)-3-(1-naphthyloxy)-2-propanol hydrochloride	Adrenoceptor		Antagonist	beta	beta Adrenoceptor antagonist; cardiac depressant (anti-arrhythmic)
852	12	B08	P 2016	334.503	3-alpha,21-Dihydroxy-5-alpha-pregnan-20-one	5-alpha-THDOC	GABA		Modulator	GABA-A	Positive allosteric modulator of GABA-A receptors
884	12	B09	P 4015	235.331	1-Phenyl-3-(2-thiazolyl)-2-thiourea		Dopamine	Enzyme	Inhibitor	beta-Hydroxylase	Dopamine beta-hydroxylase inhibitor
916	12	B10	P 4651	320.887	Promethazine hydrochloride		Histamine		Antagonist	H1	H1 Histamine receptor antagonist; anticholinergic
948	12	B11	P 5654	331.353	Piroxicam	4-Hydroxy-2-methyl-3-(pyrid-2-yl-carbamoyl)-2H-1,2-benzothiazine 1,1-dioxide	Prostaglandin	Enzyme	Inhibitor	COX	Cyclooxygenase (COX) inhibitor
662	12	C02	N-151	307.823	Nisoxetine hydrochloride	LY-94,939	Adrenoceptor		Blocker	Reuptake	Potent and selective norepinephrine reuptake blocker
694	12	C03	PZ0124	295.733	CP-66713	8-chloro-1-phenyl-[1,2,4]triazolo[4,3-a]quinoxalin-4-amine, PF-1716311	Purinergics		Antagonist	adenosine A2	CP-66713 is an adenosine A2 receptor antagonist
726	12	C04	O 2378	296.843	Oxymetazoline hydrochloride	3-[(4,5-Dihydro- 1H-imidazol-2-yl)methyl]-6-(1,1-dimethylethyl)-2,4-dimethylphenol hydrochloride	Adrenoceptor		Agonist	alpha2A	Partial alpha2A adrenoceptor agonist; agonist at serotonin 5-HT1A, 5-HT1B and 5-HT1D receptors and a mixed agonist-antagonist at 5-HT2C receptors
758	12	C05	O 8757	361.376	Ofloxacin	Ofloxacine; DL-8280; HOE-280	Antibiotic			DNA Synthesis	Fluorinated quinolone antibacterial; interferes with DNA synthesis
790	12	C06	T2705	475.933	Topotecan hydrochloride hydrate	9-[(dimethylamino)methyl]-10-hydroxy-(20S)-camptothecin hydrochloride hydrate, NSC-609669 hydrochloride hydrate, SKF-104864A hydrochloride hydrate, hycamptamine hydrochloride hydrate	Apoptosis and Cell Cycle	Enzyme	Inhibitor	topoisomerase I	Topetecan is a topoisomerase I inhibitor and an apoptosis inducer. It is a potent antineoplastic agent
822	12	C07	P 1061	389.97	SKF-525A hydrochloride	Proadifen hydrochloride	Multi-Drug Resistance	Enzyme	Inhibitor	Microsomal oxidation	Inhibitor of microsomal drug metabolism
854	12	C08	P 2116	185.228	Pirfenidone	5-Methyl-1-phenyl-2-(1H)-pyridone	Immune System		Inhibitor		Inhibitor of collagen production and fibroblast proliferation
886	12	C09	SML0234	330.451	Mitiglinide calcium	(aS,3aR,7aS)-Octahydro-g-oxo-a-(phenylmethyl)-2H-isoindole-2-butanoic acid calcium salt KAD 1229 Mitiglinide hemicalcium salt S 21403 [2(S)-cis]-Octahydro-g-oxo-a-(phenylmethyl)-2H-isoindole-2-butanoic acid calclium salt	Ion channels		Antagonist	KATP	Mitiglinide is a drug for the treatment of type 2 diabetes. It is a highly selective KATP channel antagonist
918	12	C10	P 4668	312.415	Praziquantel	2-(Cyclohexylcarbonyl)-1,2,3,6,7-11b-hexahydro-4H-pyrazinoe(2,1a)isoquinolin-4-one	Antibiotic			Ca2+ Ionophore	Ca2+ Ionophore; anthelmintic
950	12	C11	P 5679	194.195	3-n-Propylxanthine	Enprofylline	Adenosine		Antagonist	A1 > A2	Weak competitive antagonist at both A1 and A2 adenosine receptors
664	12	D02	N-153	335.878	Nylidrin hydrochloride		Adrenoceptor		Agonist	beta	beta Adrenoceptor agonist; peripheral vasodilator
696	12	D03	N-183	380.248	NBQX disodium	FG9202 disodium	Glutamate		Antagonist	AMPA/kainate	Neuroprotective AMPA/kainate glutamate receptor antagonist; water soluble salt of NBQX
728	12	D04	O 2751	111.033	Sodium Oxamate	Oxalic acid monoamide sodium salt	Biochemistry	Enzyme	Inhibitor	Lactate Dehydrogenase	Competitive lactate dehydrogenase inhibitor
760	12	D05	O 9126	760.802	Oxotremorine sesquifumarate salt	1-(4-[1-Pyrrolidinyl]-2-butynyl)-2-pyrrolidinone	Cholinergic		Agonist	M2	Muscarinic acetylcholine receptor agonist with preference for the M2 receptor
792	12	D06	P 0453	244.249	Piceatannol	(E)-4-[2-(3,5-Dihydroxyphenyl)ethenyl]1,2-benzenediol	Phosphorylation	Enzyme	Inhibitor	Syk / Lck	Non-receptor kinase Syk and Lck inhibitor
824	12	D07	P 1675	602.598	Picrotoxin		GABA		Antagonist	GABA-C	GABA-C receptor antagonist; powerful, nonspecific CNS stimulant isolated from Anamirta cocculin
856	12	D08	P 2278	256.266	1,3-Dimethyl-8-phenylxanthine	8-Phenyltheophylline	Adenosine		Antagonist	A1	Selective A1 adenosine receptor antagonist
888	12	D09	P 4394	300.057	Cisplatin	cis-Diammineplatinum(II) dichloride	DNA		Intercalator		Induces intrastrand DNA crosslinks; effects are regulated by kinases, phosphatases and Ca2+/calmodulin
920	12	D10	P 4670	377.915	Propafenone hydrochloride	1-(2-[2-Hydroxy-3-(propylamino)propoxy]phenyl)-3-phenyl-1propanone	K+ Channel		Blocker	hKv1.5	Blocks hKv1.5 and ATP-sensitive K+ channels; beta-adrenoceptor antagonist
952	12	D11	P 6126	203.67	Phenylephrine hydrochloride		Adrenoceptor		Agonist	alpha1	alpha1 Adrenoceptor agonist; mydriatic; decongestant
666	12	E02	S 8061	467.786	SB 242084 dihydrochloride hydrate	6-Chloro-2,3-dihydro-5-methyl-N-[6-[(2-methyl-3-pyridinyl)oxy]-3-pyridinyl]-1H-indole-1-carboxyamide dihydrochloride hydrate	Serotonin		Antagonist	5-HT2c	Selective 5-HT2c serotonin receptor antagonist; crosses the blood-brain barrier
698	12	E03	N-211	269.056	NS 2028	4H-8-Bromo-1,2,4-oxadiazolo(3,4-d)benz(b)(1,4)oxazin-1-one	Cyclic Nucleotides	Enzyme	Inhibitor	Guanylate cyclase	Specific soluble guanylyl cyclase inhibitor
730	12	E04	O 2881	393.958	Oxybutynin Chloride	alpha-Phenylcyclohexaneglycolic acid 4-(diethylamino)-2-butynyl ester hydrochloride	Cholinergic		Antagonist	Muscarinic	Muscarinic acetylcholine receptor antagonist
762	12	E05	T1452	430.549	Trandolapril	(2S,3aR,7aS)-1-[(2S)-2-[[(1S)-1-(ethoxycarbonyl)-3-phenylpropyl]amino]-1-oxopropyl]octahydro-1H-Indole-2-carboxylic acid	Neurotransmission	Enzyme	Inhibitor	ACE	Angiotensin coverting enzyme (ACE) inhibitor.
794	12	E06	P 0547	592.692	Pentamidine isethionate	4'4-[1,5-Pentanediylbis(oxy)]bis-benzenecarboximidamide isethionate	Glutamate		Antagonist	NMDA	NMDA glutamate receptor antagonist; neuroprotective agent; antimicrobial agent prescribed for the treatment of AIDS-associated Pneumocystis carinii pneumonia
826	12	E07	L9793	488.14	LP44	4-[2-(Methylthio)phenyl]-N-(1,2,3,4-tetrahydro-1-naphth alenyl)-1-piperazinehexanamide hydrochloride	Serotonin		Agonist	5-HT7	A high affinity 5-HT7 receptor agonist.
858	12	E08	P 2607	353.893	PRE-084		Opioid		Agonist	sigma1	Potent and highly selective sigma1 receptor agonist
890	12	E09	P 4405	414.416	Podophyllotoxin		Cytoskeleton and ECM		Inhibitor		Antineoplastic glucoside; inhibitor of microtubule assembly
922	12	E10	P 5052	332.487	5alpha-Pregnan-3alpha-ol-11,20-dione	Alfaxalone	GABA		Modulator	GABA-A	Neurosteroid that acts as a positive allosteric modulator of the GABA-A receptor; anesthetic
954	12	E11	P 6402	403.978	Perphenazine		Dopamine		Antagonist	D2	D2 dopamine receptor antagonist; sigma receptor agonist; phenothiazine antipsychotic
668	12	F02	N-156	511.599	Naltriben methanesulfonate	NTB	Opioid		Antagonist	delta2	Highly selective delta2 opioid receptor antagonist
700	12	F03	O 0250	189.643	(±)-Octopamine hydrochloride	(±)-alpha-(Aminomethyl)-4-hydroxybenzyl alcohol hydrochloride	Adrenoceptor		Agonist	alpha	Neurotransmitter
732	12	F04	O 3011	158.158	Oxiracetam	4-Hydroxy-2-oxopyrrolidine-N-acetamide	Nootropic				Nootropic agent, improves learning and memory, and prevents impairment of cognitive functions
764	12	F05	S 3442	371.226	SB 216763	3-(2,4-Dichlorophenyl)-4-(1-methyl-1H-indol-3-yl)-1H-pyrrole-2,5-dione	Phosphorylation	Enzyme	Inhibitor	GSK-3	Potent, selective, cell permeable inhibitor of glycogen synthetase kinase-3 (GSK-3).
796	12	F06	T 0826	434.711	TBB	NSC 231634; 4,5,6,7-Tetrabromo-2-azabenzimidazole	Phosphorylation	Enzyme	Inhibitor	Casein kinase 2	Highly selective, ATP/GTP-competitive inhibitor of casein kinase 2 (CK2).
828	12	F07	P 1784	278.313	Pentoxifylline	3,7-Dihydro-3,7-dimethyl-1-(5-oxohexyl)-1H-purine-2,6-dione	Cyclic Nucleotides	Enzyme	Inhibitor	PDE	Inhibits synthesis of tumor necrosis factor alpha (TNF-alpha); phosphodiesterase inhibitor
860	12	F08	M4699	236.725	MTEP hydrochloride	3-[(2-methyl-1,3-thiazol-4-yl)ethynyl]pyridine hydrochloride	Excitatory Amino Acids		Antagonist	mGluR5	MTEP is a potent and highly selective antagonist for mGluR5.
892	12	F09	N 4286	247.302	NU2058	O6-Cyclohexylmethylguanine	Cell Cycle	Enzyme	Inhibitor	Cdk2	Selective cyclin-dependent kinase-2 (CDK2) inhibitor.
924	12	F10	P6499	301.218	PNU-282987	N-(3R)-1-Azabicyclo[2.2.2]oct-3-yl-4-chloro-benzamide monohydrochloride	Cholinergic		Agonist	Nicotinic alpha7	Selective alpha7 nicotinic acetylcholine receptor (nAChR) agonist.
956	12	F11	P 6500	138.173	Pentylenetetrazole	Metrazole	Neurotransmission		Modulator	CNS	Non-specific CNS stimulant; convulsant
670	12	G02	N-158	465.424	Naftopidil dihydrochloride	KT-611 dihydrochloride	Adrenoceptor		Antagonist	alpha1	alpha1 Adrenoceptor antagonist; antihypertensive
702	12	G03	O 0383	325.539	N-Oleoylethanolamine	N-(Hydroxyethyl)oleamide	Sphingolipid	Enzyme	Inhibitor	Ceramidase	Ceramidase inhibitor; inhibits sphingolipid signaling pathway
734	12	G04	O 3125	584.667	Ouabain	Acocantherine	Ion Pump		Inhibitor	Na+/K+ ATPase	Blocks movement of the H5 and H6 transmembrane domains of Na+-K+ ATPases
766	12	G05	O 9637	293.325	Oxaprozin	Daypro	Prostaglandin	Enzyme	Inhibitor		Non-steroidal anti-inflammatory drug (NSAID)
798	12	G06	P 0667	248.325	Parthenolide		Serotonin		Inhibitor		Inhibits serotonin release from platelets; inhibits production of leukotriene B4 and thromboxane B2
830	12	G07	P 1793	461.56	Pimozide		Dopamine		Antagonist	D2	Ca2+ channel antagonist; antipsychotic; D2 dopamine receptor antagonist
862	12	G08	A 0233	257.272	AS605240	5-(6-Quinoxalinylmethylene)-2,4-thiazolidinedione	Biochemistry	Enzyme	Inhibitor	P13K	AS605240 is a potent and selective PI3K inhibitor
894	12	G09	P 4509	436.08	Palmitoyl-DL-Carnitine chloride		Phosphorylation	Enzyme	Modulator	PKC	Long-chain acylcarnitine; modulator of PKC activation; intermediate in mitochondrial fatty acid oxidation
926	12	G10	P 5295	142.159	Piracetam	2-Oxo-1-pyrrolidineacetamide	Glutamate		Modulator	AMPA	Prototypical nootropic; modulates Na+-flux at AMPA glutamate receptors
958	12	G11	P 6503	244.723	(+)-Pilocarpine hydrochloride		Cholinergic		Agonist	Muscarinic	Cholinergic receptor agonist
672	12	H02	B 2185	766.978	Bisoprolol hemifumarate salt	1-[4-[[2-(1-Methylethoxy)ethoxy]methyl]phenoxy]-3-[(1-methylethyl)amino]-2-propanol	Adrenoceptor		Antagonist	Beta1	Cardioselective Beta1-adrenoceptor antagonist. Actual molecular weight is 383.48
704	12	H03	O 0877	261.236	Oxolinic acid	W-4565; 5,8-Dihydro-5-ethyl-8-oxo-1,3-dioxolo[4,5-g]quinoline-7-carboxylic acid	Antibiotic	Enzyme	Inhibitor	DNA Gyrase	Quinolone antibacterial; DNA gyrase inhibitor
736	12	H04	O 3636	187.159	ODQ	1H-[1,2,4]Oxadiazolo[4,3-a]quinoxalin-1-one	Cyclic Nucleotides	Enzyme	Inhibitor	NO-sensitive guanylyl cyclase	Potent and selective NO-sensitive guanylyl cyclase inhibitor
768	12	H05	O-100	322.191	Oxotremorine methiodide	N,N,N-Trimethyl-4-(2-oxo-1-pyrrolidinyl)-2-butyn-1-ammonium iodide	Cholinergic		Agonist	Muscarinic	Nonselective muscarinic acetylcholine receptor agonist
800	12	H06	P 0778	248.328	Pindolol		Adrenoceptor		Antagonist	beta	Nonselective beta adrenoceptor antagonist; vasodilator
832	12	H07	P 1801	277.236	L-Glutamic acid, N-phthaloyl-		Glutamate		Agonist	NMDA	Selective NMDA glutamate receptor agonist
864	12	H08	P 3510	375.856	Papaverine hydrochloride		Cyclic Nucleotides	Enzyme	Inhibitor	PDE	Phosphodiesterase inhibitor
896	12	H09	P 4532	385.426	R(-)-N6-(2-Phenylisopropyl)adenosine	R(-)-PIA	Adenosine		Agonist	A1	A1 Adenosine receptor agonist
928	12	H10	P 5396	182.024	Phosphomycin disodium	Fosfomycin; Phosphonomycin; MK-955	Antibiotic			Cell wall synthesis	Antibiotic; interferes with cell wall synthesis
960	12	H11	P 6628	271.275	Pilocarpine nitrate		Cholinergic		Agonist	Muscarinic	Nonselective muscarinic acetylcholine receptor agonist
961	13	A02	P 6656	320.887	Promazine hydrochloride	10-(3-[Dimethylamino]propyl)phenothiazine hydrochloride	Dopamine		Antagonist	D2	D2 dopamine receptor antagonist; phenothiazine antipsychotic
993	13	A03	P 7412	424.333	Pirenzepine dihydrochloride	5,11-Dihydro-11- [(4-methyl-1-piperazinyl)acetyl]-6H-pyrido[2,3-b][1,4]benzodiazepin-6-one dihydrochloride	Cholinergic		Antagonist	M1	Selective M1 muscarinic acetylcholine receptor antagonist
1025	13	A04	PZ0112	557.564	PD-184161	Cefovecin, PF-1529483, PF-3011370, UK-287074, 5-Bromo-2-[(2-chloro-4-iodophenyl)amino]-N-(cyclopropylmethoxy)-3,4-difluoro-benzamide	Kinase	Enzyme	Inhibitor	MEK	PD-184161 is a MEK inhibitor.
1057	13	A05	P 8782	173.17	(±)-cis-Piperidine-2,3-dicarboxylic acid		Glutamate		Agonist	NMDA	Excitatory amino acid; NMDA glutamate receptor agonist
1089	13	A06	P 9233	414.422	Piribedil maleate	2-(4-[1,3-Benzodioxol-5-ylmethyl]-1-piperazinyl)pyrimidine	Dopamine		Agonist	D3	Non-selective dopamine receptor agonist
1121	13	A07	P 9879	272.778	Procaine hydrochloride	Novocaine hydrochloride	Na+ Channel		Blocker		Na+ channel blocker
1153	13	A08	P-118	249.636	Phaclofen	3-Amino-2-(4-chlorophenyl)propylphosphonic acid	GABA		Antagonist	GABA-B	GABA-B receptor antagonist
1185	13	A09	P-162	418.532	Pregnenolone sulfate sodium	5-Pregnen-3beta-ol-20-one sulfate sodium	GABA		Antagonist	GABA-A	Neurosteroid that antagonizes the GABA-A receptor chloride channels
1217	13	A10	P-233	450.499	PD 168,077 maleate	N-[[4-(2-Cyanophenyl)-1-piperazinyl]methyl]-3-methyl-benzamide maleate	Dopamine		Agonist	D4	Selective D4 dopamine receptor agonist
1249	13	A11	Q 3251	472.89	Quinacrine dihydrochloride		Neurotransmission	Enzyme	Inhibitor	MAO	Monoamine oxidase (MAO) inhibitor; antimalarial
963	13	B02	P 6777	234.276	Phenelzine sulfate		Neurotransmission	Enzyme	Inhibitor	MAO-A/B	Non-selective MAO-A/B inhibitor
995	13	B03	P 7505	161.076	Putrescine dihydrochloride	Putrescine dihydrochloride	Glutamate		Agonist	NMDA-Polyamine	Binds to the polyamine modulatory site of the NMDA glutamate receptor and potentiates NMDA-induced currents; precursor of spermidine
1027	13	B04	P 8293	562.674	Protoporphyrin IX disodium	Kammerer's porphyrin	Cyclic Nucleotides	Enzyme	Activator	Guanylyl cyclase	Activates soluble guanylyl cyclase
1059	13	B05	P 8813	299.847	Protriptyline hydrochloride		Adrenoceptor		Blocker	Reuptake	Norepinephrine reuptake blocker
1091	13	B06	P 9297	713.718	Paromomycin sulfate		Antibiotic			Protein synthesis	Oligosacchiride-type antibiotic; interferes with protein synthesis
1123	13	B07	P-101	358.36	2-Phenylaminoadenosine	CV-1808	Adenosine		Agonist	A2 > A1	Selective A2 adenosine receptor agonist; potent vasodilator; weak inhibitor of adenosine uptake by rat cerebral cortical synaptosomes
1155	13	B08	B 4311	256.737	BF-170 hydrochloride	2-(4-Aminophenyl)quinoline hydrochloride	Neurodegeneration		Binder	Tau	Exhibits 3-fold greater binding affinity to tau than amyloid beta fibrils. Does not inhibit amyloid beta.
1187	13	B09	P-178	599.31	PPADS	Pyridoxal-phosphate-6-azophenyl-2',4'-disulphonic acid tetrasodium	P2 Receptor		Antagonist	P2	Selective P2 receptor antagonist which blocks responses at both pre- and post-junctional sites
1219	13	B10	S 9692	371.462	SU 6656	2,3-Dihydro-N,N-dimethyl-2-oxo-3-[(4,5,6,7-tetrahydro-1H-indol-2-yl)methylene]-1H-indole-5-sulfonamide	Phosphorylation	Enzyme	Inhibitor	Src family kinase	Selective Src family kinase inhibitor.
1251	13	B11	Q 3504	235.675	Quazinone	Ro 13-6438	Cyclic Nucleotides	Enzyme	Inhibitor	PDE III	Phosphodiesterase III (PDE III) inhibitor
965	13	C02	P 6902	356.425	Pheniramine maleate		Histamine		Antagonist	H1	H1 histamine receptor antagonist.
997	13	C03	P 7561	377.466	Phentolamine mesylate	Regitin mesylate	Adrenoceptor		Antagonist	alpha	ATP-sensitive K+ channel blocker; alpha adrenoceptor antagonist
1029	13	C04	PZ0113	482.373	PD173952	PD-173952, 6-(2,6-Dichlorophenyl)-8-methyl-2-(4-morpholin-4-ylphenylamino)-8H-pyrido[2,3-d]pyrimidin-7-one	Kinase	Enzyme	Inhibitor	Src	PD173952 is a Src family kinase inhibitor.
1061	13	C05	P 8828	410.602	Pergolide methanesulfonate	8-[(Methylthio)methyl]-6-propylergoline methanesulfonate	Dopamine		Agonist	D2/D1	Dopamine receptor agonist; antiparkinsonian
1093	13	C06	P 9375	180.211	1,10-Phenanthroline monohydrate	o-Phenanthroline monohydrate	Biochemistry	Enzyme	Inhibitor	Metalloprotease	Metalloprotease inhibitor; chelates iron, zinc and other divalent metals
1125	13	C07	P-102	255.791	R(+)-3PPP hydrochloride	R(+)-3-(3-Hydroxyphenyl)-N-propylpiperidine hydrochloride	Dopamine		Agonist	D2	Binds with high selectivity to sigma receptors, yet has no affinity for phencyclidine receptors; dopamine receptor agonist
1157	13	C08	P-120	177.21	1-Phenylbiguanide	N-Phenyl-imidocarbonimidic diamide	Serotonin		Agonist	5-HT3	5-HT3 Serotonin receptor agonist
1189	13	C09	PZ0110	363.888	SC-57461A	SC-57461 hydrochloride, N-Methyl-N-[3-[4-(phenylmethyl)phenoxy]propyl ß-alanine hydrochloride	Lipids	Enzyme	Inhibitor	leukotriene A4 hydrolase	SC-57461A is an inhibitor of leukotriene A4 hydrolase
1221	13	C10	P63204	167.122	Quinolinic acid	Pyridine-2,3-dicarboxylic acid	Glutamate		Antagonist	NMDA	Neurotoxin which has neuroexcitatory activity; metabolite of trytophan
1253	13	C11	Q-102	255.793	(-)-Quinpirole hydrochloride	LY-171,555	Dopamine		Agonist	D2/D3	Selective D2-like dopamine receptor agonist with some selectivity for D3 sites
967	13	D02	P 6909	140.033	Phosphonoacetic acid		DNA	Enzyme	Inhibitor	DNA Polymerase	DNA Polymerase inhibitor
999	13	D03	P 7780	376.952	Propionylpromazine hydrochloride		Dopamine		Antagonist	D2	D2 dopamine receptor antagonist; phenothiazine antipsychotic
1031	13	D04	P 8386	308.383	Phenylbutazone		Prostaglandin	Enzyme	Substrate	Prostaglandin peroxidase	Anti-inflammatory; substrate for prostaglandin peroxidase
1063	13	D05	P 8852	195.223	6(5H)-Phenanthridinone		Transcription	Enzyme	Inhibitor	PARP	Poly(ADP-ribose) Polymerase (PARP) inhibitor
1095	13	D06	P 9391	271.793	Procainamide hydrochloride		Na+ Channel		Antagonist		Na+ channel blocker and Class I anti-arrhythmic
1127	13	D07	P-103	255.791	S(-)-3PPP hydrochloride	Preclamol hydrochloride	Dopamine		Agonist	D2	Dopamine autoreceptor agonist; postsynaptic dopamine receptor antagonist
1159	13	D08	G9048	429.614	GANT61	2,2'-[[Dihydro-2-(4-pyridinyl)-1,3(2H,4H)-pyrimidinediyl]bis(methylene)]bis[N,N-dimethyl-benzenamine, NSC 136476	Angiogenic Factors		Inhibitor	SF-1	GANT61 blocks hedgehog pathway signaling by inhibiting the transcripional activity of G
1191	13	D09	P-203	401.834	Phenamil methanesulfonate	3,5-Diamino-6-chloro-N-[imino(phenylamino)methyl]-pyrazinecarboxamide methansulfonate	Na+ Channel		Inhibitor	Amiloride sensitive	Irreversible inhibitor of amiloride-sensitive Na+ channels; derivative of amiloride
1223	13	D10	Q 0125	302.243	Quercetin dihydrate	3,3',4',5,7-Pentahydroxyflavone dihydrate	Cyclic Nucleotides	Enzyme	Inhibitor	PDE	Mitochondrial ATPase and phosphodiesterase (PDE) inhibitor; inhibits PI3-K activity
1255	13	D11	L 3169	518.148	LP 12 hydrochloride hydrate	4-(2-Diphenyl)-N-(1,2,3,4-tetrahydronaphthalen-1-yl)-1- piperazinehexanamide hydrochloride	Serotonin		Agonist	5-HT7	5-HT7 receptor agonist displaying selectivity over D2, 5-HT1A and 5-HT2A receptors
969	13	E02	218359	166.222	(-)-Perillic acid	4-Isopropenyl-1-cyclohexene-1-carboxylic acid	G protein		Inhibitor	p21 Ras	Interferes with activity of p21ras and other small G proteins by inhibiting post-translational cysteine isoprenylation
1001	13	E03	P 7791	419.871	Prazosin hydrochloride		Adrenoceptor		Antagonist	alpha1	Peripheral alpha1 adrenoceptor antagonist
1033	13	E04	P 8477	376.419	Picotamide	4-Methoxy-N,N'-bis(3-pyridinylmethyl)-1,3-benzenedicarboxamide	Thromboxane		Antagonist	TXA2	Eicosenoid receptor antagonist; a thromboxane A2 antagonist; antiplatelet agent
1065	13	E05	P 8887	318.504	5alpha-Pregnan-3alpha-ol-20-one	Allopregnan-3alpha-ol-20-one	GABA		Modulator	GABA-A	Positive allosteric modulator of GABA-A chloride channels
1097	13	E06	P 9547	256.778	Prilocaine hydrochloride	N-(2-Methylphenyl)-2-(propylamino)propanamide hydrochloride	Na+ Channel		Blocker		Na+ channel blocker
1129	13	E07	P-105	345.916	(±)-PPHT hydrochloride	(±)-2-(N-Phenylethyl)-N-propyl)amino-5-hydroxytetralin hydrochloride	Dopamine		Agonist	D2	Potent D2 dopamine receptor agonist
1161	13	E08	P-126	393.465	Pirenperone	R-47,465	Serotonin		Antagonist	5-HT2	5-HT2 Serotonin receptor antagonist
1193	13	E09	P-204	335.299	Phenylbenzene-omega-phosphono-alpha-amino acid	PMBA	Glycine		Antagonist		Selective strychnine-sensitive glycine receptor antagonist
1225	13	E10	Q 0875	746.93	Quinidine sulfate		Na+ Channel		Antagonist		Na+ channel blocker and Class I antiarrythmic; alkaloid isolated from the bark of the Cinchona family of South American trees
1257	13	E11	Q-109	374.356	Quipazine, 6-nitro-, maleate	6-Nitro-2-(1-piperzinyl)-quinoline maleate	Serotonin		Inhibitor	Reuptake	Potent and selective serotonin reuptake inhibitor
971	13	F02	P 7136	123.115	Pyrazinecarboxamide	Pyrazinoic acid amide; pyrazinamide; PZA	Antibiotic				Antibiotic; tuberculostatic
1003	13	F03	P 7912	274.276	Phloretin	3-(4-Hydroxyphenyl)-1-(2,4,6-trihydroxyphenyl)-1-propanone	Ca2+ Channel		Blocker	L-Type	Blocks L-type Ca2+ channels
1035	13	F04	P 8511	169.656	Tranylcypromine hydrochloride	(±)-trans-2-Phenylcyclopropylamine hydrochloride	Neurotransmission	Enzyme	Inhibitor	MAO	MAO inhibitor; antidepressant
1067	13	F05	P 8891	448.404	Propantheline bromide	(2-Hydroxyethyl)diisopropylmethylammonium bromide xanthene-9-carboxylate bromide	Cholinergic		Antagonist	Muscarinic	Muscarinic acetylcholine receptor antagonist; antispasmodic
1099	13	F06	T6580	248.16	Triflusal	a,a,a-trifluoro-2,4-cresotic acid acetate, 2-(Acetyloxy)-4-(trifluoromethyl)benzoic acid, Drisgen, Triflusal, acetyl-4-trifluoromethylsalicylic acid	Anticoagulants	Enzyme	Inhibitor	COX-1	Triflusal is an anti-inflammatory antithrombotic platelet aggregation inhibitor with a 3-fold mechanism of action
1131	13	F07	B5063	590.726	BMS-193885	1,4-dihydro-4-[3-[[[[3-[4-(3-methoxyphenyl)-1-piperidinyl]propyl]amino]carbonyl]amino]phenyl]-2,6-dimethyl-3,5-dimethyl ester-3,5-pyridinedicarboxylic acid	Neurotransmission		Antagonist	Y1	BMS-193885 is a potent, selective Y1 antagonist that is active in both acute and chronic animal models of food intake
1163	13	F08	I 0658	311.34	IC 261	1,3-Dihydro-3-[(2,4,6-trimethoxyphenyl)methylene]-2H-indol-2-one	Phosphorylation	Enzyme	Inhibitor	CK-1delta/epsilon	Casein kinase-1 (CK-1delta/epsilon) inhibitor.
1195	13	F09	B 5556	207.253	Bay 11-7082	(E)-3-(4-Methylphenylsulfonyl)-2-propenenitrile	Phosphorylation		Inhibitor	IKB-alpha	Inhibitor of cytokine-induced IKB-alpha phosphorylation
1227	13	F10	S 8197	264.126	SMER28	6-Bromo-N-2-propenyl-4-quinazolinamine	Cell Biology		Enhancer	Autophagy	Small molecule modulator of mammalian autophagy.
1259	13	F11	Q-110	319.28	Quinelorane dihydrochloride	LY-163,502	Dopamine		Agonist	D2	D2 Dopamine receptor agonist; 2-aminopyridine analog of Quinpirole
973	13	G02	P 7295	218.258	Primidone		Anticonvulsant				Anticonvulsant
1005	13	G03	P 8013	195.694	Pargyline hydrochloride	N-Methyl-N-2-propynylbenzylamine hydrochloride	Neurotransmission	Enzyme	Inhibitor	MAO-B	MAO inhibitor, relatively selective for MAO-B
1037	13	G04	P 8688	295.812	(S)-Propranolol hydrochloride	(S)-1-Isopropylamino-3-(1-naphthyloxy)-2-propanol hydrochloride	Adrenoceptor		Blocker	beta	Active beta-adrenoceptor receptor blocking enantiomer; 5-HT1 serotonin receptor antagonist
1069	13	G05	K 1015	393.284	K114	trans,trans)-1-Bromo-2,5-bis-(4-hydroxy)styrylbenzene	Neurotransmission		Amyloid probe		A fluorescent, amyloid-specific dye, an analogue of Congo Red and BSB that recognizes amyloid lesions and allows the quantitative monitoring of the formation of amyloid fibrils assembled from the Aß peptide, a-synuclein, and tau.
1101	13	G06	Z2777	467.421	Ziprasidone hydrochloride monohydrate	5-[2-[4-(1,2-Benzisothiazol-3-yl)-1-piperazinyl]ethyl]-6-chloro-1,3-dihydro-2H-indol-2-one hydrochloride monohydrate; Geodon	Neurotransmission		Antipsychotic		Atypical antipsychotic; FDA approved for the treatment of schizophrenia.
1133	13	G07	B9061	430.381	Bicalutamide (CDX)	N-[4-Cyano-3-(trifluoromethyl)phenyl]-3-[(4-fluorophenyl)sulfonyl]-2-hydroxy-2-methylpropanamide; Casodex	Gene Regulation		Antagonist	AR	A non-steroidal Androgen Receptor (AR) antagonist and a pure antiandrogen.
1165	13	G08	A 1980	321.228	A3 hydrochloride	N-(2-Aminoethyl)-5-chloronaphthalene-1-sulfonamide hydrochloride	Phosphorylation	Enzyme	Inhibitor	Casein kinase	Non-selective casein kinase (CK) inhibitor.
1197	13	G09	P-215	267.287	PD 98,059	2-(2-Amino-3-methoxyphenyl)-4H-1-benzopyran-4-one	Phosphorylation	Enzyme	Inhibitor	MEK2	Specific inhibitor of the activation of mitogen-activated protein kinase kinase (MAPKK)
1229	13	G10	Q 1250	746.93	Quinine sulfate		K+ Channel		Antagonist		K+ channel blocker; antimalarial, anticholinergic, antihypertensive and hypoglycemic agent; alkaloid isolated from the bark of the Cinchona family of South American trees
1261	13	G11	SML0245	610.676	Candesartan cilexetil	2-ethoxy-1-[[2'-(2H-tetrazol-5-yl)[1,1'-biphenyl]-4-yl]methyl]-1H-Benzimidazole-7-carboxylic acid 1-[[(cyclohexyloxy)carbonyl]oxy]ethyl ester TCV 116 TCY 116	Cell Signaling		Antagonist		Candesartan cilexetil is the prodrug form of the potent angiotensin II receptor antagonist, candesartan
975	13	H02	P 7340	427.032	(±)-threo-1-Phenyl-2-decanoylamino-3-morpholino-1-propanol hydrochloride	PDMP hydrochloride	Sphingolipid	Enzyme	Inhibitor	Glucosylceramide synthase	Glucosylceramide synthase inhibitor; blocks formation of glucosylceramide from ceramide
1007	13	H03	P 8139	616.843	Phorbol 12-myristate 13-acetate	PMA	Phosphorylation	Enzyme	Activator	PKC	Activates protein kinase C in vivo and in vitro; strong NO promoter; promotes expression of iNOS in cultured hepatocytes;T lymphocyte activator
1039	13	H04	P 8765	164.293	Ammonium pyrrolidinedithiocarbamate	APDC	Nitric Oxide	Enzyme	Modulator	NOS	Prevents induction of nitric oxide synthase (NOS) by inhibiting translation of NOS mRNA
1071	13	H05	P 9178	606.1	Prochlorperazine dimaleate		Dopamine		Antagonist		Antipsychotic agent; used in the treatment of spastic gastrointestinal disorders
1103	13	H06	P 9797	261.12	Pyridostigmine bromide		Cholinergic	Enzyme	Inhibitor	Cholinesterase	Cholinesterase inhibitor
1135	13	H07	E9658	348.402	Enalaprilat dihydrate	Vasotec, (2S)-1-[(2S)-2-[[(1S)-1-Carboxy-3-phenyl-propyl]amino]propanoyl]pyrrolidine-2-carboxylic acid	Neurotransmitters	Enzyme	Inhibitor		Enalaprilat is an inhibitor of angiotensin converting enzyme (ACE), antihypertensive, and a Bradykinin B1 receptor activator. Enalaprilat has nM potency versus ACE and also activates B1 receptors to release NO.
1167	13	H08	P-154	245.33	Pinacidil	(±)-N-Cyano-N'-4-pyridinyl-N''-(1,2,2-trimethylpropyl)-guanidine	K+ Channel		Activator		K+ channel activator; antihypertensive
1199	13	H09	A1237	284.253	Pramipexole dihydrochloride	S)-2-amino-4,5,6,7-tetrahydro-6-(propylamino)benzothiazole dihydrochloride, PPX dihydrochloride	Dopaminergics		Agonist	D3/D2	Pramipexole is a dopamine agonist active at D3 and D2 receptor subtypes
1231	13	H10	Q 2128	189.129	(+)-Quisqualic acid	L(+)-alpha-Amino-3,5-dioxo-1,2,4-oxadiazolidine-2-propanoic acid	Glutamate		Agonist	AMPA	Active enantiomer of quisqualic acid; excitatory amino acid at glutamate receptors; anthelmentic agent
1263	13	H11	R 0500	346.471	Cortexolone	11-Deoxycortisol	Hormone		Precursor	Cortisol	Precursor of cortisol biosynthesis
977	14	A02	R 0758	323.823	Ritodrine hydrochloride	N-(p-Hydroxyphenethyl)-4-hydroxynorephedrine hydrochloride	Adrenoceptor		Agonist	beta2	beta2-Adrenoceptor agonist; relaxes uterine muscle contractions
1009	14	A03	PZ0102	306.194	CP-93129 dihydrochloride hydrate	1,4-Dihydro-3-(1,2,3,6-tetrahydro-4-pyridinyl)-5H-pyrrol[3,2-b]pyridin-5-one dihydrochloride hydrate	Serotonergics		Agonist	5-HT1B	CP-93129 is a potent and selective 5-HT1B agonist.
1041	14	A04	R 8900	406.888	Ro 8-4304	(4-[3-(4-[4-fluorophenyl]-3,6-dihydro-2H-pyridin-1-yl)-2-hydroxypropoxy]benzamide	Glutamate		Antagonist	NMDA-NR2B	NR2B-selective, noncompetitive NMDA receptor antagonist
1073	14	A05	R-108	277.211	Ro 41-0960	2'-Fluoro-3,4-dihydroxy-5-nitrobenzophenone	Neurotransmission	Enzyme	Inhibitor	COMT	Specific, reversible, orally-active COMT-inhibitor
1105	14	A06	R-140	381.286	Ro 04-6790 dihydrochloride	4-Amino-N-[2,6-bis(methylamino)-4-pyrimidinyl]-benzenesulfonamide dihydrochloride	Serotonin		Antagonist	5-HT6	Selective 5-HT6 serotonin receptor antagonist.
1137	14	A07	A 6733	678.493	Auranofin	SKF 39162, 1-Thio-ß-D-glucopyranosatotriethylphosphine gold-2,3,4,6-tetraacetate, 3,4,5-Triacetyloxy-6-(acetyloxymethyl) oxane-2-thiolate triethylphosphanium	Phosphrylation	Enzyme	Inhibitor		Inhibits the release of inflammatory mediators from human macrophages, basophils, and pulmonary mast cells. Inhibits 5-lipoxygenase in human neutrophils. Is a potent inhibitor of selenoenzyme thioredoxin reductase (TrxR). Auranofin inhibits IKB kin...
1169	14	A08	S 2501	254.632	Spermidine trihydrochloride	N-(3-Aminopropyl)-1,4-butanediamine trihydrochloride	Glutamate		Ligand	NMDA-Polyamine	Binds to the polyamine modulatory site of the NMDA glutamate receptor
1201	14	A09	S7947	211.197	Stattic	6-Nitrobenzo[b]thiophene-1,1-dioxide	Gene Regulation	Enzyme	Inhibitor	STAT3	Irreversible STAT3 activation inhibitor.
1233	14	A10	I 5409	395.421	IRAK-1/4 Inhibitor I	1-(2-(4-Morpholinyl)ethyl)-2-(3-nitrobenzoylamino)benzimidazole	Phosphorylation	Enzyme	Inhibitor	IRAK-1/4	A novel benzimidazole that is a potent inhibitor of interleukin-1 receptor-associated kinases 1/4 (IRAK 1/4).
1265	14	A11	S 8010	341.432	(±)-Sulpiride	(±)-5-(Aminosulfonyl)-N-[(1-ethyl-2-pyrrolidinyl)methyl]-2-methoxybenzamide	Dopamine		Antagonist	D2	D2 Dopamine receptor antagonist; antipsychotic
979	14	B02	R 1402	510.057	Raloxifene hydrochloride	LY 139481	Hormone		Modulator	ER	Estrogen receptor modulator; anti-estrogenic drug
1011	14	B03	R 5648	516.553	Rottlerin	Mallotoxin	Phosphorylation	Enzyme	Inhibitor	PKC / CaM Kinase III	PKC and CaM kinase III inhibitor
1043	14	B04	R 9525	270.718	RX 821002 hydrochloride	2-[2-(2-Methoxy-1,4-benzodioanyl)]-imidazoline hydrochloride	Adrenoceptor		Antagonist	alpha2	Selective alpha2-adrenoceptor antagonist
1075	14	B05	R-115	840.114	Reactive Blue 2	Basilen blue E-3G	P2 Receptor		Antagonist	P2Y	P2Y receptor antagonist; most potent antagonist for ATP-activated channels
1107	14	B06	S 0278	308.83	(±)-Sotalol hydrochloride	N-(4-[1-Hydroxy-2-(isopropylamino)ethyl]phenyl)methanesulfonamide hydrochloride	Adrenoceptor		Antagonist	beta	Potent beta-adrenoceptor antagonist, a class III antiarrythmic; prolongs the action potential and increases the refractory period
1139	14	B07	S 1563	232.155	SKF 86466	6-Chloro-2,3,4,5-tetrahydro-3-methyl-1H-3-benzazepine hydrochloride	Adrenoceptor		Antagonist	alpha2	Potent and selective alpha2 adrenoceptor antagonist
1171	14	B08	S 2812	449.642	SNC80	(+)-4-[(alphaR)-alpha-((2S,5R)-4-Allyl-2,5-dimethyl-1-piperazinyl)-3-methoxybenzyl]-N,N-diethylbenzamide	Opioid		Agonist	delta	delta Opioid receptor agonist
1203	14	B09	O 2139	417.638	N-Oleoyldopamine	OLDA	Neurotransmission		Ligand	CB1	Endogenous vanilloid; weak CB1 cannabinoid receptor ligand.
1235	14	B10	S 7389	388.96	SB 269970 hydrochloride	[R]-3-[2-(2-[4-Methyl-piperidin-1-yl]ethyl)pyrrolidine-1-sulfonyl]phenol hydrochloride	Serotonin		Antagonist	5-HT7	Selective 5-HT7 serotonin receptor antagonist
1267	14	B11	PZ0116	603.381	PD-166285 hydrate	6-(2,6-Dichlorophenyl)-2-[[4-[2-(diethylamino)ethoxy]phenyl]amino]-8-methyl-pyrido[2,3-d]pyrimidin-7(8H)-one dihydrochloride hydrate	Kinase/Phosphatase	Enzyme	Inhibitor	Src, FGFR	PD-166285 hydrate is a broad spectrum protein tyrosine kinase inhibitor; Src and FGFR kinase inhibitor
981	14	C02	R 2625	300.445	Retinoic acid	Vitamin A acid	Apoptosis	Enzyme	Activator		Induces caspase-dependent apoptosis
1013	14	C03	R 6152	500.47	Ranolazine dihydrochloride	N-(2,6-Dimethylphenyl)-4-[2-hydroxy-3-(2-methoxyphenoxy) propyl]-1-piperazineacetamide dihydrochloride; (±) -4-[2-hydroxy-3-(o-methoxyphenoxy)propyl]-1-piperazineaceto-2',6'-xylidide dihydrochloride	Lipid	Enzyme	Inhibitor	pFOX	pFOX (partial fatty acid oxidation) inhibitor
1045	14	C04	R 9644	244.209	Ribavirin	1-beta-D-Ribofuranosyl-1,2,4-triazole-3-carboxamide	Cell Cycle	Enzyme	Inhibitor	IMP dehydrogenase	Antiviral agent; its metabolite, ribavirin 5'-phosphate, is an inhibitor of inosine monophosphate (IMP) dehydrogenase
1077	14	C05	R-116	234.201	Riluzole	2-Amino-6-(trifluoromethoxy)-benzothiazole	Glutamate		Antagonist	Release	Glutamate release inhibitor; anticonvulsant
1109	14	C06	S 0441	287.748	SB-366791	Vanilloid receptor-1 antagonist	Vanilloid		Antagonist	VR1	Vanilloid receptor-1 (VR1) antagonist
1141	14	C07	PZ0103	513.524	CP-346086 dihydrate	4'-Trifluoromethyl-biphenyl-2-carboxylic acid [2-(2H-[1,2,4]triazol-3-ylmethyl)-1,2,3,4-tetrahydro-isoquinolin-6-yl]amide dihydrate	Lipids	Enzyme	Inhibitor	triglyceride transfer protein	CP-346086 is microsomal triglyceride transfer protein inhibitor
1173	14	C08	S 2816	398.731	SKF 83959 hydrobromide	6-chloro-7,8-dihydroxy-3-methyl-1-(3-methylphenyl)-2,3,4,5-tetrahydro-1H-3-benzazepine hydrobromide	Dopamine		Agonist	D1	Atypical D1 dopamine receptor agonist; displays antagonist activity in vitro and agonist activity in vivo
1205	14	C09	S 3378	416.584	Spironolactone		Hormone		Antagonist	Mineralocorticoid	Competitive antagonist of the cytoplasmic aldosterone receptor; diuretic
1237	14	C10	S 7395	431.942	Spiperone hydrochloride	R 5147 hydrochloride; Spiroperidol hydrochloride	Dopamine		Antagonist	D2	Selective D2 dopamine receptor antagonist.
1269	14	C11	S 8139	356.419	Sulindac	(Z)-5-Fluoro-2-methyl-1-[[4-(methyl-sulfinyl)phenyl]methylene]-1H-indene-3-acetic acid	Prostaglandin	Enzyme	Inhibitor	COX	COX inhibitor; Anti-inflammatory
983	14	D02	R 2751	786.355	Ruthenium red	Ammoniated ruthenium oxychloride	Ion Pump		Inhibitor	Mitochondrial uniporter	Inhibits mitchondrial Ca2+ uniporter; capsaicin antagonist
1015	14	D03	R 6520	275.351	Rolipram	ZK 62711	Cyclic Nucleotides	Enzyme	Inhibitor	PDE IV	Selective cAMP-dependent phosphodiesterase (Type IV) cAMP-dependent inhibitor
1047	14	D04	R-101	350.87	Ranitidine hydrochloride	Zantac	Histamine		Antagonist	H2	H2 Histamine receptor antagonist; anti-ulcer agent
1079	14	D05	H8664	318.46	Steviol	(4alpha)-13-Hydroxykaur-16-en-18-oic acid	Ion Channels		Inhibitor	hOAT1/hOAT3	Inhibits human organic ion transporters OAT1 and OAT3, targets important for studying renal clearance of drugs.
1111	14	D06	D5446	254.245	7,8-Dihydroxyflavone hydrate	7,8-Dihydroxy-2-phenyl-4H-1-benzopyran-4-one	Cytokines, Growth Factors and Hormones		Agonist	TrkB	Selective TrkB receptor agonist
1143	14	D07	S 1875	384.273	(-)-Scopolamine hydrobromide	Hyoscine hydrobromide	Cholinergic		Antagonist	Muscarinic	Cholinergic receptor antagonist; isolated from members of the Solanaceae family
1175	14	D08	S 2876	348.189	Spermine tetrahydrochloride	N,N'-bis(3-Aminopropyl)-1,4-butanediamine tetrahydrochloride	Glutamate		Antagonist	NMDA-Polyamine	Binds to the polyamine modulatory site of the NMDA glutamate receptor, attenuating both NMDA and quisqualate mediated responses in vivo.
1207	14	D09	S 4063	348.267	SCH-202676 hydrobromide	N-(2,3-diphenyl-1,2,4-thiadiazol-5-(2H)-ylidene)methanamine hydrobromide	G protein		Modulator	GPCR	Allosteric agonist and antagonist of G protein coupled receptors (GPCRs)
1239	14	D10	C1494	257.267	Carmofur	1-Hexylcarbamoyl-5-fluorouracil, HCFU	Apoptosis				Carmofur is a derivative of fluorouracil, an antimetabolite used as an antineoplastic agent.
1271	14	D11	S 8251	361.312	Succinylcholine chloride		Cholinergic		Antagonist	Nicotinic	Nicotinic acetylcholine receptor antagonist.
985	14	E02	R 3255	300.445	13-cis-retinoic acid	Isotretinoin	Transcription		Regulator	RAR-alpha, beta	Anti-inflammatory and antitumor actions mediated through RAR-beta and RAR-alpha receptors
1017	14	E03	R 7150	375.943	Ro 25-6981 hydrochloride	(R-[R*,S*])-alpha-(4-Hydroxyphenyl)-beta-methyl-4-(phenylmethyl)-1-peperidinepropanol) hydrochloride	Glutamate		Antagonist	NMDA-NR2B	NR2B-selective, NMDA glutamate receptor antagonist
1049	14	E04	R-103	477.581	Ritanserin	6-[2-[4-bis(4-Fluorophenyl)methylene]-1-piperidinyl]- ethyl]-7-methyl-5H-thiazolo[3,2-a]pyrimidin-5-one	Serotonin		Antagonist	5-HT2/5-HT1C	Potent 5-HT2 serotonin receptor antagonist which passes the blood-brain barrier
1081	14	E05	R-121	497.333	S(+)-Raclopride L-tartrate		Dopamine		Antagonist	D2	Selective D2 dopamine receptor antagonist
1113	14	E06	S 0752	167.209	(±)-Synephrine	4-hydroxy-alpha-(methylaminomethyl)benzyl alcohol	Adrenoceptor		Agonist	alpha	alpha-Adrenoceptor agonist; vasoconstrictor
1145	14	E07	T2952	317.432	Tetrabenazine	9,10-Dimethoxy-1,3,4,6,7,11b-hexahydro-3-isobutyl-2H-benzo[a]quinolizin-2-one	Neurotransmission	Enzyme	Inhibitor	VMAT	Reversible type 2 vesicular monoamine transporter (VMAT) inhibitor. It depletes dopamine stores.
1177	14	E08	PZ0108	312.756	CP-335963	4-Chloro-6,7-bis(2-methoxyethoxy)-quinazoline, PF-508367	Kinases	Enzyme	Inhibitor	aurora 2, PDGF	CP-335963 is an aurora 2 kinase inhibitor, PDGF inhibitor, and anti-proliferative
1209	14	E09	S 4250	105.094	D-Serine	R(-)-2-Amino-3-hydroxypropionic acid	Glutamate		Agonist	NMDA-Glycine	Glycine mimic active at the strychnine-insensitive glycine binding site associated with the NMDA glutamate receptor as well as the inhibitory post-synaptic glycine receptor
1241	14	E10	S 7771	341.432	(-)-Sulpiride	(-)-5-Aminosulfonyl-N-[(1-ethyl-2-pyrrolidinyl)methyl]-2-methoxybenzamide	Dopamine		Antagonist	D2	D2 dopamine receptor antagonist; antipsychotic
1273	14	E11	I 7160	296.326	IMS2186	3-[1-(3-Hydroxy-4-methoxyphenyl)-meth-(E)-ylidene]-6-methyl-chroman-4-one	Cell Cycle		Inhibition	G2	IMS2186 is an anti-proliferative and anti-angiogenic. The proposed mechanism action, under investigation, is blocking the cell cycle at G2 and inhibition of the production of PGE2/TNF-a.
987	14	F02	R 3277	287.324	Rutaecarpine	Rutecarpine	K+ Channel		Blocker		Delayed rectifier K+ channel blocker; inhibits platelet aggregation; vasoldilator
1019	14	F03	R 7385	587.479	Phosphoramidon disodium	N-(alpha-Rhamnopyranosyloxyhydroxyphosphinyl)-Leu-Trp disodium	Biochemistry	Enzyme	Inhibitor	Endopeptidase	Inhibitor of mammalian enkephalinase and some metallo-endopeptidases; potent inhibitor of thermolysin and other bacterial metallo-endopeptidases
1051	14	F04	R-104	390.914	Rauwolscine hydrochloride	alpha-Yohimbine hydrochloride	Adrenoceptor		Antagonist	alpha2	alpha2 Adrenoceptor antagonist
1083	14	F05	S 4692	514.537	Sobuzoxane	4,4'-(1,2-Ethanediyl)bis(1-isobutoxycarbonyloxymethyl-2,6-piperazinedione)	Gene Regulation	Enzyme	Inhibitor	Topo II	DNA topoisomerase II inhibitor; induces apoptosis.
1115	14	F06	S 0758	314.368	Sulfaphenazole	4-Amino-N-(1-phenyl-1H-pyrazol-5-yl)-benzenesulfonamide	Multi-Drug Resistance	Enzyme	Inhibitor	Cytochrome P4502C	Antibacterial; inhibitor of cytochrome P4502C enzymes
1147	14	F07	S 2201	111.531	Semicarbazide hydrochloride	Hydrazine carboxamide hydrochloride	Neurotransmission	Enzyme	Inhibitor	MAO	Monoamine oxidase (MAO) inhibitor
1179	14	F08	S 3065	331.761	SC 19220	2-acetylhydrazide 10(11H)-carboxylic acid	Prostaglandin		Antagonist	EP1	EP1 Prostanoid receptor antagonist
1211	14	F09	S 5013	576.712	Albuterol hemisulfate	Salbutamol hemisulfate	Adrenoceptor		Agonist	beta2	beta Adrenoceptor agonist
1243	14	F10	T7205	200.171	Tegafur	5-Fluoro-1-(tetrahydro-2-furyl)uracil, Ftorafur	Apoptosis				Tegafur is a pro-drug of 5-fluorouracil, an antimetabolite used as an antineoplastic agent
1275	14	F11	SML0209	407.495	ANA-12	N-[2-[[(Hexahydro-2-oxo-1H-azepin-3-yl)amino]carbonyl]phenyl]-benzo[b]thiophene-2-carboxamide	Cytokines			TrkB	ANA-12 is a TrkB ligand that prevents activation of the receptor by BDNF with a high potency
989	14	G02	R 2530	296.843	Ropinirole hydrochloride	SKF 101468; 4-[2-(dipropylamino)ethyl]-1,3-dihydro-2H-indol-2-one hydrochloride	Dopamine		Agonist	D3	Agonist at the D2 and D3 dopamine receptor subtypes, binding with higher affinity to D3 than to D2 or D4
1021	14	G03	B 5435	296.329	BIA 2-093	S-(-)-10-Acetoxy-10,11-dihydro-5H-dibenz[b,f]azepine-5-carboxamide	Na+ Channels		Blocker		Blocker of voltage-gated sodium channels; significantly blocks excitatory amino acid (glutamate and aspartate) release.
1053	14	G04	I5784	341.216	Ibandronate sodium	(1-Hydroxy-3-(methylpentylamino)propylidene)bisphosphonic acid sodium	Lipid Signaling	Enzyme	Inhibitor	Farnesyl diphosphate synthase	Farnesyl diphosphate synthase inhibitor; inhibits bone resorption.
1085	14	G05	R-134	180.252	Rilmenidine hemifumarate	N-(Dicyclopropylmethyl)-4,5-dihydro-2-oxazolamine; Oxaminozoline	Imidazoline		Agonist	I1	Selective I1 imidazoline receptor agonist.
1117	14	G06	N 3289	295.3	N2-Ethyl-2'-deoxyguanosine	N2-Et-dG	Gene Regulation		Transcription Blocker		N2-Et-dG, an adduct between DNA and the first metabolite of ethanol (acetaldehyde), strongly blocks transcription by RNA polymerases (RNAPs), including mammalian RNAPII and yeast RNAPII, E. coli RNAP, as well as T7 RNAP
1149	14	G07	S 2250	380.401	(-)-Scopolamine methyl nitrate	Hyoscine methyl nitrate	Cholinergic		Antagonist	Muscarinic	Competitive muscarinic acetylcholine receptor antagonist
1181	14	G08	SML0246	495.083	Tirofiban hydrochloride monohydrate	L 700462 MK 383 N-(butylsulfonyl)-O-[4-(4-piperidinyl)butyl]-L-tyrosine	Cell Signaling	Enzyme	inhibitor	glycoprotein IIb/IIIa inhibitor	Tirofiban hydrochloride is a potent non-peptide, glycoprotein IIb/IIIa inhibitor
1213	14	G09	S 5890	367.792	Sanguinarine chloride	13-Methyl-[1,3]benzodioxolo[5,6-c]-1,3-dioxolo[4,5-i] phenanthridinium chloride	Ion Pump		Inhibitor	Na+/K+ ATPase	Inhibitor of Mg2+ and Na+/K+-ATPase; isolated from the leaves and stems of Macleaya cordata and microcarpa
1245	14	G10	S 7882	440.382	(-)-Scopolamine,n-Butyl-, bromide	Butylscopolamine bromide	Cholinergic		Antagonist	Muscarinic	Cholinergic receptor antagonist
1277	14	G11	S 8442	238.292	SU 5416	1,3-Dihydro-3-[(3,5-dimethyl-1H-pyrrol-2-yl) methylene]-2H-indol-2-one	Phosphorylation		Inhibitor	VEGFR PTK	Potent and selective VEGFR PTK inhibitor; inhibits VEGF-induced angiogenesis
991	14	H02	R 5010	228.25	Resveratrol	5-[(1E)-2-(4-Hydroxyphenyl)ethenyl]-1,3-benzenediol	Prostaglandin	Enzyme	Inhibitor	COX	Prevents apoptosis in K562 cells by inhibiting lipoxygenase and cyclooxygenase activity
1023	14	H03	R 8875	394.428	Rotenone		Cell Stress		Modulator	Mitochondria	Inhibitor of mitochondrial electron transport
1055	14	H04	PZ0101	310.377	CP-226269	5-Fluoro-2-{[4-(2-pyridinyl)-1-piperazinyl]methyl}-1H-indole	Dopamine		Agonist	D4	CP-226269 is a D4 dopamine receptor agonist with EC50 of 32 nM
1087	14	H05	T 6950	290.176	Tizanidine hydrochloride	5-Chloro-N-(4,5-dihydro-1H-imidazol-2-yl)-2,1,3-benzothiadiazol-4-amine hydrochloride	Adrenoceptor		Agonist	alpha2	alpha2-adrenoceptor agonist.
1119	14	H06	S 1438	372.418	Sulindac sulfone	(Z)-5-Fluoro-2-methyl-1-[p-(methylsulfonyl)benzylidene]indene-3-acetic acid	Prostaglandin	Enzyme	Inhibitor		Non-steroidal anti-inflammatory compound (NSAID); metabolite of sulindac
1151	14	H07	A9861	298.385	Auraptene	7-[[(2E)-3,7-dimethyl-2,6-octadien-1-yl]oxy]-2H-1-benzopyran-2-one, 7-Geranyloxycoumarin, Aurapten	Cell Signaling		Modulator/Inhibitor	ACAT	Auraptene is an estrogen receptor modulator that also acts as an ACAT inhibitor
1183	14	H08	A 8231	434.285	AGK2	2-Cyano-3-[5-(2,5-dichlorophenyl)-2-furanyl]-N-5-quinolinyl-2-propenamide	Gene Regulation	Enzyme	Inhibitor	SIRT2	SIRT2 inhibitor. AGK2 rescues dopamine neurons from a-synuclein toxicity in Parkinson's disease models.
1215	14	H09	T7080	351.471	Tazarotene	6-[(3,4-Dihydro-4,4-dimethyl-2H-1-benzothiopyran-6-yl)ethynyl]-3-pyridinecarboxylic acid ethyl ester, AGN-190168, ethyl 6-[2-(4,4-dimethylthiochroman-6-yl)ethynyl] nicotinate	Cell Biology		Inducer	TIG3	Tazarotene induces the expression of tazarotene-induced gene 3 (TIG3), a tumor suppressor gene
1247	14	H10	S 7936	330.409	SB 205384	4-Amino-7-hydroxy-2-methyl-5,6,7,8-tetrahydrobenzo[b]thieno[2,3-b]pyridine-3-carboxylic acid but-2-ynyl ester	GABA		Modulator	GABA-A	GABA-A receptor modulator selective for the alpha3beta2gamma2 subunit combination
1279	14	H11	S 8502	398.3	(-)-Scopolamine methyl bromide	Hyoscine methyl bromide	Cholinergic		Antagonist	Muscarinic	Competitive muscarinic acetylcholine receptor antagonist
962	15	A02	S 8567	264.33	SU 4312	3-(4-Dimethylaminobenzylidenyl)-2-indolinone	Phosphorylation	Enzyme	Inhibitor	KDR	Vascular endothelial growth factor (VEGF) receptor protein tyrosine kinase 1/2 (KDR) and platelet derived growth factor (PDGF) receptor inhibitor
994	15	A03	S-008	228.724	1-(2-Methoxyphenyl)piperazine hydrochloride	2-MPP hydrochloride	Serotonin		Agonist	5-HT1 > 5-HT2	Selective 5-HT1 serotonin receptor agonist
1026	15	A04	S-154	237.22	Sepiapterin	S(-)-2-Amino-7,8-dihydro-6-(2-hydroxy-1-oxopropyl)-4(1H)-pteridione	Nitric Oxide	Enzyme	Cofactor	NOS	Cofactor of nitric oxide synthase; intracellularly converted to tetrahydrobiopterin .
1058	15	A05	T 0410	364.894	Tiapride hydrochloride	N-(2-[Diethylamino]ethyl)-5-(methylsulfonyl)-o-anisamide hydrochloride	Dopamine		Antagonist	D2/D3	D2 and D3 dopamine receptor antagonist; antipsychotic
1090	15	A06	T 1516	337.937	Trihexyphenidyl hydrochloride		Cholinergic		Antagonist	Muscarinic	Muscarinic acetylcholine receptor antagonist; centrally acting anticholinergic
1122	15	A07	T 2528	548.658	Terbutaline hemisulfate	2-t-Butylamino-1-(3,5-dihydroxyphenyl)ethanol	Adrenoceptor		Agonist	beta	beta-Adrenoceptor agonist; bronchodilator
1154	15	A08	T 4182	315.762	Tyrphostin AG 1478	N-(3-Chlorophenyl)-6,7-dimethoxy-4-quinazolinamine	Phosphorylation	Enzyme	Inhibitor	EGFR	Selective inhibitor of epidermal growth factor receptor (EGFR) protein
1186	15	A09	B9311	600.037	BIX 01294 trihydrochloride hydrate	2-(Hexahydro-4-methyl-1H-1,4-diazepin-1-yl)-6,7-dimethoxy-N-[1-(phenylmethyl)-4-piperidinyl]-4-quinazolinamine trihydrochloride hydrate	Gene Regulation	Enzyme	Inhibitor	HMT	Selective histone methyl transferase inhibitor.
1218	15	A10	T 5625	206.328	(±)-alpha-Lipoic Acid	(±)-1,2-Dithiolane-3-pentanoic acid	Cell Stress	Enzyme	Coenzyme	Pyruvate dehydrogenase	Coenzyme needed for the activity of enzyme complexes such as those of pyruvate dehydrogenase and glycine decarboxylase
1250	15	A11	T 6764	314.862	Triprolidine hydrochloride	(E)-2-[3-(1-Pyrrolidinyl)-1-p-tolylpropenyl]pyridine hydrochloride	Histamine		Antagonist	H1	Potent H1 histamine receptor antagonist
964	15	B02	S 8688	415.491	SR 59230A oxalate	3-(2-ethylphenoxy)-1[(1S)-1,2,3,4-tertahydronaphth-1-ylamino]-(2S)-2-propanol oxalate	Adrenoceptor		Antagonist	beta3	beta3-Adrenoceptor antagonist
996	15	B03	S-009	349.402	PAPP	LY-165,163; p-Aminophenethyl-m-trifluoromethylphenyl piperazine	Serotonin		Agonist	5-HT1A	Selective 5-HT1A serotonin receptor agonist
1028	15	B04	A 2729	369.486	Amisulpride	DAN-2163, Deniban, 4-Amino-N-[(1-ethyl-2-pyrrolidinyl)methyl]-5-(ethylsulfonyl)-2-methoxybenzamide	Dopamine		Antagonist	D2/D3	selective D2/D3 dopamine receptor antagonist and atypical antipsychotic
1060	15	B05	T 0625	125.147	Taurine	2-Aminoethanesulfonic acid	Glycine		Agonist		Non-selective endogenous agonist at glycine receptors
1092	15	B06	T 1633	179.18	Theophylline	1,3-Dimethylxanthine	Adenosine		Antagonist	A1 > A2	Selective A1 adenosine receptor antagonist.
1124	15	B07	T 2879	173.644	4-Hydroxyphenethylamine hydrochloride	Tyramine hydrochloride	Dopamine		Agonist		Dopamine receptor agonist
1156	15	B08	T 4264	236.747	Tetrahydrozoline hydrochloride		Adrenoceptor		Agonist	alpha	alpha-Adrenoceptor agonist; imidazoline binding site ligand; vasoconstrictor
1188	15	B09	PZ0136	387.353	CP-100263 dihydrochloride hydrate	(-)-CP 99994 dihydrochloride hydrate, (2R,3R)-N-[(2-Methoxyphenyl)methyl]-2-phenyl-3-piperidinamine dihydrochloride hydrate	Neurotransmission		Antagonist	NK-1	CP-100263 is an NK-1 neurokinin receptor antagonist
1220	15	B10	T 6031	253.322	DL-Thiorphan	DL-3-Mercapto-2-benzylpropanoylglycine	Neurotransmission	Enzyme	Inhibitor	Enkephalinase	Enkephalinase inhibitor
1252	15	B11	T 6943	236.235	Tyrphostin AG 112	3-Amino-2,4-dicyano-5-(4'-hydroxyphenyl)-penta-2,4-dienonitrile	Phosphorylation	Enzyme	Inhibitor	Tyrosine kinase	Protein tyrosine kinase inhibitor
966	15	C02	SML0275	330.35	rac BHFF	(5,7-Bis(1,1-dimethylethyl)-3-hydroxy-3(trifluoromethyl) -2(3H)-benzofuranone, 5,7-Di-tert-butyl-3-hydroxy-3-trifluoromethyl-3H-benzofuran-2-one	Neurotransmission		modulator	GABA-B	rac BHFF is an orally active, potent and selective positive allosteric modulator of GABA-B
998	15	C03	D9571	438.503	Dolasetron mesylate hydrate	Anzemet hydrate, Dolasetron methanesulfonate hydrate	Serotonergics		Antagonist	5-HT3	Dolasetron mesylate hydrate is a highly specific and selective serotonin 5-HT3 receptor antagonist,
1030	15	C04	S-168	376.297	(±)-SKF 38393, N-allyl-, hydrobromide	(±)-7,8-Dihydroxy-3-allyl-1-phenyl-2,3,4,5-tetrahydro-1H-3-benzazepine hydrobromide	Dopamine		Agonist	D1	D1 dopamine receptor agonist.
1062	15	C05	F 4429	326.832	FAUC 213	2-[4-(4-Chlorophenyl)piperazin-1-ylmethyl]pyrazolo[1,5-a]pyridine	Dopamine		Antagonist	D4	Highly selective D4 dopamine receptor full antagonist
1094	15	C06	T 1694	101.106	(E)-4-amino-2-butenoic acid	TACA	GABA		Agonist	GABA-C	Potent GABA-C receptor agonist.
1126	15	C07	T 2896	388.886	Triflupromazine hydrochloride		Dopamine		Antagonist	D2	D2 dopamine receptor antagonist; phenothiazine antipsychotic
1158	15	C08	K4144	427.501	KB-R7493	2-[4-[(4-nitrophenyl)methoxy]phenyl]ethyl ester, methanesulfonate (1:1), Carbamimidothioic acid	Calcium Channel		Inhibitor	NCX	KB-R7943 inhibits the reversed Na(+)/Ca(2+) exchanger, NCX. In cardiomyocytes
1190	15	C09	O1141	312.44	Olanzapine	2-Methyl-4-(4-methyl-1-piperazinyl)- 10H-thieno[2,3-b][1,5]benzodiazepine, LY-170053	Dopaminergics		Antagonists	5-HT2, D1/D2	Olanzapine is a 5-HT2 serotonin and D1/D2 dopamine receptor antagonist
1222	15	C10	T 6050	264.197	Tulobuterol hydrochloride		Adrenoceptor		Agonist	beta	beta-Adrenoceptor agonist related to structurally to terbutaline; bronchodilator
1254	15	C11	T 7040	184.199	Tyrphostin 1	(4-Methoxybenzylidene)malononitrile	Phosphorylation	Enzyme	Inhibitor	EGFR	EGFR tyrosine kinase inhibitor
968	15	D02	Z1252	897.186	Zofenopril calcium	(4S)-1-[(2S)-3-(benzoylthio)-2-methyl-1-oxopropyl]-4-(phenylthio)-L-proline calcium salt	Angiotensin	Enzyme	Inhibitor	ACE	Zofenopril is a long-lasting, lipophilic ACE inhibitor
1000	15	D03	S-106	368.233	SR-95531	2-(3-Carboxypropyl)-3-amino-6-(4-methoxyphenyl)pyridazinium bromide	GABA		Antagonist	GABA-A	Specific GABA-A receptor antagonist; does not affect GABA-transaminase or glutamate-decarboxylase activities.
1032	15	D04	S-174	337.249	SDZ-205,557 hydrochloride	4-Amino-5-chloro-2-methoxy-benzoic acid 2-(diethylamino)ethyl ester hydrochloride	Serotonin		Antagonist	5-HT4	Potent and selective 5-HT4 serotonin receptor antagonist
1064	15	D05	T 0891	270.353	Tolbutamide		Hormone		Releaser	Insulin	Oral hypoglycemic agent; stimulates pancreatic islet cells to secrete insulin
1096	15	D06	T 1698	288.496	Tetradecylthioacetic acid	TTA	Transcription		Agonist	PPAR-alpha	Peroxisome proliferator-activated receptor (PPAR)-alpha agonist
1128	15	D07	T 3146	410.518	Trimipramine maleate		Serotonin		Inhibitor	Reuptake	Serotonin reuptake inhibitor that also blocks norepinephrine reuptake; antidepressant
1160	15	D08	T 4376	351.855	N-p-Tosyl-L-phenylalanine chloromethyl ketone	TPCK	Biochemistry	Enzyme	Inhibitor	Chymotrypsin alpha	Blocks LPS- or cytokine-induced activation of nuclear factor kB (NFkB), which, blocks the induction of iNOS and COX-2 transcription; blocks activation of pp70s6k by all mitogens
1192	15	D09	PZ0138	477.351	SC-51089 hydrate	8-Chloro-dibenz[b,f][1,4]oxazepine-10(11H)-carboxylic acid 2-[1-oxo-3-(4-pyridinyl)propyl]hydrazide monohydrochloride hydrate	Prostaglandins		Antagonist	E2 (EP1)	SC-51089 hydrate is a selective prostaglandin E2 (EP1) receptor antagonist
1224	15	D10	T 6154	408.334	Trazodone hydrochloride	2-[3-[4-(3-Chlorophenyl)-1-piperazinyl]propyl]- 1,2,4-triazolo[4,3-a]pyridin-3(2H)-one hydrochloride	Serotonin		Inhibitor	Reuptake	Atypical antidepressant
1256	15	D11	T 7165	186.172	Tyrphostin 23	3,4-(Dihydroxybenzylidene)malononitrile	Phosphorylation	Enzyme	Inhibitor	EGFR	Protein tryrosine kinase EGFR inhibitor.
970	15	E02	S 9186	213.241	SIB 1757	6-Methyl-2-(phenylazo)-3-pyridinol	Glutamate		Antagonist	mGluR5	Highly selective mGlu5 metabotropic glutamate receptor antagonist
1002	15	E03	S-143	370.676	(±)-6-Chloro-PB hydrobromide	(±)-SKF-81297 hydrobromide	Dopamine		Agonist	D1	D1 dopamine receptor agonist
1034	15	E04	S-180	328.804	SB 206553 hydrochloride	N-3-Pyridinyl- 3,5-dihydro-5-methyl-benzo[1,2-b:4,5-b']dipyrrole-1(2H)-carboxamide hydrochloride	Serotonin		Antagonist	5-HT2C/5-HT2B	Potent 5-HT2C/5-HT2B serotonin receptor antagonist
1066	15	E05	T 1132	296.54	Tetraethylthiuram disulfide	Disulfiram	Biochemistry	Enzyme	Inhibitor	Alcohol Dehydrogenase	Alcohol dehydrogenase inhibitor
1098	15	E06	T 2057	441.962	Trequinsin hydrochloride	HL 725	Cyclic Nucleotides	Enzyme	Inhibitor	PDE III	Phosphodiesterase III (PDE III) inhibitor
1130	15	E07	PZ0123	667.209	Avridine	CP 20961, N,N-Dioctadecyl-N',N'-bis(2-hydroxyethyl)-1,3-diaminopropane, N,N-Dioctadecyl-N',N'-bis(2-hydroxyethyl)propanediamine	Cytokines				Avridine is a potent synthetic adjuvant that can induce arthritis in most rat strains; immunomodulator and interferon-inducing.
1162	15	E08	T 4425	314.174	(6R)-5,6,7,8-Tetrahydro-L-biopterin hydrochloride		Neurotransmission	Enzyme	Cofactor	Tyrosine & tryptophan hydroxylase, NOS	Cofactor for tyrosine hydroxylase, tryptophan hydroxylase and nitric oxide synthase
1194	15	E09	SML0226	322.204	Pseudocantharidin C	(4-Bromophenyl) ((3aR,4R,7S,7aS)-rel-4,7-Epoxy-1H-isoindol-2(3H,3aH,4H,5H,6H,7H,7aH)-yl)methanone	Gene Regulation			PP2A	Pseudocantharidin C stimulates PP2A activity up to two-fold without influencing PP1
1226	15	E10	B 9685	440.893	BAY 61-3606 hydrochloride hydrate	2-[[7-(3,4-Dimethoxyphenyl)imidazo[1,2-c]pyrimidin-5-yl]amino]pyridine-3-carboxamide hydrochloride	Phosphorylation	Enzyme	Inhibitor	Tyrosine kinase	Spleen tyrosine kinase (Syk) inhibitor; anti-inflammatory
1258	15	E11	P0122	181.214	Pifithrin-mu	PFTmu; 2-Phenylethynesulfonamide	Apoptosis		Inhibitor	p53 binding	Anti-apoptotic; inhibits p53 binding to mitochodria as well as Bcl-xL and Bcl-2 proteins. Does not affect transcriptional functions of p53.
972	15	F02	S 9311	195.266	SIB 1893	(E)-2-Methyl-6-[2-phenylethenyl]pyridine	Glutamate		Antagonist	mGluR5	Selective and noncompetitive antagonist of mGlu5 metabotropic glutamate receptor
1004	15	F03	B6436	223.231	L-Beta-threo-benzyl-aspartate	(2S,3S)-2-Amino-3-benzylsuccinic acid	Neurotransmission		Antagonist	EAAT3	Preferential EAAT3 excitatory amino acid transporter inhibitor.
1036	15	F04	G 3796	348.879	Granisetron hydrochloride	1-Methyl-N-[(3-endo)-9-methyl-9-azabicyclo[3.3.1]non-3-yl]-1H-indazole-3-carboxamide hydrochloride	Serotonin		Antagonist	5-HT3	serotonin 5-HT3 receptor antagonist and antiemetic
1068	15	F05	T 1443	402.066	TCPOBOP	1,4-Bis-[2-(3,5-dichloropyridyloxy)]benzene	Transcription		Agonist	CAR	Constitutive androstane receptor (CAR) agonist; most potent known member of the phenobarbital-like class of CYP-inducing agents
1100	15	F06	T 2067	316.469	Tyrphostin AG 879	alpha-cyano-(3,5-di-t-butyl-4-hydroxy)thiocinnamide	Phosphorylation	Enzyme	Inhibitor	TrkA	Tyrosine kinase nerve growth factor receptor (TrkA) inhibitor; inhibits 140 trk protooncogene and HER-2
1132	15	F07	T 3757	348.49	TTNPB	Arotinoid acid	Transcription		Ligand	RAR-alpha, beta, gamma	Selective and highly potent retinoic acid analog with affinity for retinoic acid receptors (RAR) alpha, beta, and gamma
1164	15	F08	C 0996	377.144	cDPCP	cis-[Pt(NH3)2(py)Cl]+ chloride, cis-Diammine(pyridine)chloroplatinum(II) chloride	Cell Cycle			DNA-N7 of guanosine	cDPCP is a tumor cell permeable, potent platinum-based antineoplastic agent.
1196	15	F09	PZ0114	396.453	PD-166866	1-[2-Amino-6-(3,5-dimethoxyphenyl)-pyrido[2,3-d]pyrimidin-7-yl]-3-tert-butyl urea	Tyrosine Kinase	Enzyme	Inhibitor	FGF-1	PD-166866 is a selective inhibitor of the FGF-1 receptor tyrosine kinase (FGFR1) with IC50 = 55 nM, and no effect on c-Src, PDGFR-b, EGFR or insulin receptor tyrosine kinases or MEK, PKC, and CDK4.
1228	15	F10	T 6376	394.444	Triamcinolone	Fluoxyprednisolone	Hormone		Agonist	Glucocorticoid	Synthetic glucocorticoid agonist; inducer of gene expression and apoptosis
1260	15	F11	T 7254	369.313	Na-p-Tosyl-L-lysine chloromethyl ketone hydrochloride	TLCK hydrochloride	Cyclic Nucleotides	Enzyme	Inhibitor	Adenylyl cyclase	Adenylyl cyclase inhibitor; blocks the LPS- or cytokine-induced activation of nuclear factor kB (NFkB)
974	15	G02	S-003	248.758	1-(1-Naphthyl)piperazine hydrochloride		Serotonin		Antagonist	5-HT2	5-HT2 serotonin receptor antagonist
1006	15	G03	S 2671	1429.19	Suramin sodium salt		P2 Receptor		Antagonist	P2X, P2Y	P2X and P2Y receptor antagonist; antiparasitic; anti-tumor agent
1038	15	G04	T 0254	204.23	L-Tryptophan	S(-)-1-alpha-Aminoindole-3-propionic acid	Serotonin		Precursor		Antidepressant; precursor of serotonin
1070	15	G05	T 1505	342.361	Tetraisopropyl pyrophosphoramide	iso-OMPA	Biochemistry	Enzyme	Inhibitor	Butyrylcholinesterase	Selective inhibitor of butyrylcholinesterase
1102	15	G06	T 2265	165.708	Tetraethylammonium chloride		Cholinergic		Antagonist	Nicotinic	Nicotinic acetylcholine receptor antagonist; K+ channel blocker
1134	15	G07	PZ0132	457.939	SC-51322	8-Chloro-dibenz[b,f][1,4]oxazepine-10(11H)-carboxylic acid 2-[3-[(2-furanylmethyl)thio]-1-oxopropyl]hydrazide	Prostoglandins		Antagonist	E2 (EP1)	SC-51322 is a selective prostglandin E2 (EP1) receptor antagonist
1166	15	G08	T 4500	180.167	Theobromine	3,7-Dimethylxanthine	Adenosine		Antagonist	A1 > A2	Weak adenosine receptor antagonist; weak phosphodiesterase inhibitor; diuretic; smooth muscle relaxant
1198	15	G09	T 5515	781.462	Thio-NADP sodium	Thionicotinamide adenine dinucleotide phosphate sodium	Intracellular Calcium		Blocker	NAADP-induced	Blocks nicotinate adenine dinucleotide phosphate (NAADP)-induced Ca2+ release
1230	15	G10	T 6394	432.499	S(-)-Timolol maleate	(S)-1-[(1,1-Dimethylethyl) amino]-3-[[4-(4-morpholinyl)-1,2,5-thiadiazol-3-yl]oxy]-2-propanol maleate	Adrenoceptor		Antagonist	beta	beta Adrenoceptor antagonist; antihypertensive; antiarrhythmic; antiglaucoma agent
1262	15	G11	A 7606	358.959	Aprindine hydrochloride	Amidonal	K+ Channel		Blocker	hERG	Class Ib antiarrhythmic and hERG channel blocker.
976	15	H02	S-006	545.526	Ketanserin tartrate	R 41468	Serotonin		Antagonist	5-HT2	Selective 5-HT2 serotonin receptor blocker
1008	15	H03	S-153	205.221	SQ 22536	9-(Tetrahydro-2-furanyl)-9H-purin-6-amine	Cyclic Nucleotides	Enzyme	Inhibitor	Adenylyl cyclase	Adenylyl cyclase inhibitor
1040	15	H04	T 0318	327.34	Tranilast	SB-252218	Leukotriene	Enzyme	Inhibitor	LTC4	Inhibits LTC4 and PGE2 formation but does not inhibit cyclooxygenase or lipoxygenase activity; anti-asthma drug
1072	15	H05	T 1512	240.757	Tetramisole hydrochloride	(±)-2,3,5,6-Tetrahydro-6-phenylimidazo[2,1-b]thiazole hydrochloride	Phosphorylation	Enzyme	Inhibitor	Phosphatase	Inhibits various mammalian alkaline phosphatases (i.e., liver, kidney, placenta, bone and tumor)
1104	15	H06	T 2408	311.406	Tolazamide		Hormone		Releaser	Insulin	Oral hypoglycemic agent; stimulates pancreatic islet cells to secrete insulin
1136	15	H07	T 4143	253.268	Triamterene		Na+ Channel		Blocker		Na+ channel blocker; diuretic
1168	15	H08	T 4512	304.259	(±)-Taxifolin	Dihydroquercetin	Cell Stress		Inhibitor	Antioxidant	Flavonoid, antioxidant
1200	15	H09	T 5568	308.34	Tyrphostin AG 835	Tyrphostin B50	Phosphorylation	Enzyme	Inhibitor	Tyrosine kinase	Protein tyrosine kinase inhibitor
1232	15	H10	PZ0140	261.28	EBPC	2,5-Dihydro-4-hydroxy-5-oxo-1-(phenylmethyl)-1H-pyrrole-3-carboxylic acid ethyl ester, CP-10668	Lipids	Enzyme	Inhibitor	aldose reductase	EBPC is an aldose reductase inhibitor; anti-cancer.
1264	15	H11	T 7313	212.176	1-[2-(Trifluoromethyl)phenyl]imidazole	TRIM	Nitric Oxide	Enzyme	Inhibitor	NOS	Potent nitric oxide synthase (NOS) inhibitor
978	16	A02	PZ0141	528.496	PD-156707	a-[2-(4-Methoxyphenyl)-2-oxo-1-[(3,4,5-trimethoxyphenyl)methyl]ethylidene]-1,3-benzodioxole-5-acetic acid sodium salt	Neurotransmission and endothelins		Antagonist	Endothelin receptor	PD-156707 is a selective endothelin receptor (ETA) antagonist
1010	16	A03	T 7947	255.363	Tomoxetine	(R)-N-methyl-gamma-(2-methylphenoxy)-benzenepropanamine	Adrenoceptor		Inhibitor	Reuptake	Norepinephrine reuptake blocker
1042	16	A04	T 9262	563.654	Tamoxifen citrate	(Z)-2-[4-(1,2-Diphenyl-1-butenyl)phenoxy]-N,N-dimethyl-ethanamine cirtrate (1:1)	Phosphorylation	Enzyme	Inhibitor	PKC	Anti-estrogen; relatively selective protein kinase C inhibitor
1074	16	A05	T-122	443.399	Telenzepine dihydrochloride	4,9-Dihydro-3-methyl-4-[(4-methyl-1- piperazinyl)acetyl]-10H-thieno[3,4-b][1,5]benzodiazepin-10-one dihydrochloride	Cholinergic		Antagonist	M1	Selective M1 muscarinic acetylcholine receptor antagonist and anti-ulcer agent
1106	16	A06	U 4125	448.129	Uridine 5'-diphosphate sodium	UDP	P2 Receptor		Agonist	P2Y	P2Y receptor agonist
1138	16	A07	U-103	356.513	U-69593	(+)-(5alpha,7alpha,8beta)-N-Methyl-N-[7-(1-pyrrolidinyl)-1-oxaspiro[4.5]dec-8-yl]-benzeneacetamide	Opioid		Agonist	kappa	Selective kappa opioid receptor agonist
1170	16	A08	U-116	393.484	U-99194A maleate	5,6-Dimethoxy-2-(di-n-propylamino)indan maleate	Dopamine		Antagonist	D3	D3 dopamine receptor antagonist
1202	16	A09	V 8879	923.058	Vincristine sulfate	VCR	Cytoskeleton and ECM		Inhibitor	Tubulin	Inhibitor of microtubule assembly
1234	16	A10	W-104	438.577	WIN 62,577	17-beta-Hydroxy-17-alpha-ethynyl-delta-4-androstano(3,2-b)pyrimido(1,2-a)benzimidazole	Tachykinin		Antagonist	NK1	NK1 tachykinin receptor antagonist
1266	16	A11	Y 3125	390.914	Yohimbine hydrochloride	17-Hydroxyyohimban-16-carboxylic acid methyl ester hydrochloride	Adrenoceptor		Antagonist	alpha2	alpha2 Adrenoceptor antagonist isolated from Cortnanthe johimbe
980	16	B02	T 7508	300.832	Tetracaine hydrochloride		Na+ Channel		Modulator		Local anesthetic
1012	16	B03	SML0216	383.51	Brinzolamide	(5R)-5-Ethylamino-3-(3-methoxypropyl)-2,2-dioxo-2?6,9-dithia-3-azabicyclo[4.3.0]nona-7,10-diene-8-sulfonamide (R)- 4-(ethylamino)-3,4-dihydro-2-(3-methoxypropyl)-2H-Thieno[3,2-e]-1,2-thiazine-6-sulfonamide 1,1-dioxide AL 4862	anydrases	Enzyme	Inhibitor	anydrase II	Brinzolamide is a carbonic anhydrase II inhibitor used to lower intraocular pressure.
1044	16	B04	T 9652	471.689	Terfenadine	alpha-(4-[1,1-Dimethylethyl]phenyl)-4-[hydroxydiphenylmethyl]-1-piperidinebutanol	Histamine		Antagonist	H1	Non-sedating H1 histamine receptor antagonist
1076	16	B05	T-123	408.523	Thioperamide maleate	MR 12842	Histamine		Antagonist	H3	Potent and selective H3 histamine receptor antagonist that crosses the blood brain barrier
1108	16	B06	U 5882	726.924	U-74389G maleate	21-(4-[2,6-di-1-Pyrrolidinyl-4-pyrimidinyl]-1-piperazinyl)pregna-1,4,9[11]-triene-3,20-dione (Z)-2-butenedioate maleate	Cell Stress		Inhibitor		Free radical lipid peroxidation inhibitor
1140	16	B07	U-104	292.14	UK 14,304	5-Bromo-N-(4,5-dihydro-1H-imidazol-2-yl)-6-quinoxalinamine	Adrenoceptor		Agonist	alpha2	alpha2 Adrenoceptor agonist
1172	16	B08	U-120	380.496	U0126	1,4-Diamino-2,3-dicyano-1,4-bis(o-aminophenylmercapto)butadiene	Phosphorylation	Enzyme	Inhibitor	MEK1/MEK2	Specific inhibitor of MEK1 and MEK2 (MAP kinase kinase; MAPKK); also inhibits a constitutively active, mutant form of MEK
1204	16	B09	A 2731	337.422	AMG 9810	2E-N-(2,3-Dihydro-1,4-benzodioxin-6-yl)-3-[4-(1,1-dimethylethyl)phenyl]-2-Propenamide	Ion Channels		Antagonist	TRPV1	Potent, non-vanilloid, antagonist of the TRPV1 receptor.
1236	16	B10	A 4233	283.246	Ara-G hydrate	9-ß-D-Arabinofuranosyl guanine	Apoptosis		inducer		Ara-G is an inducer of apoptosis; inhibitor of DNA synthesis; antineoplastic; and antimetabolite.
1268	16	B11	Y-101	395.931	YS-035 hydrochloride	N-[2-(3,4-Dimethoxyphenyl)ethyl]-3,4-dimethoxy-N-methyl-benzeneethanamine hydrochloride	Ca2+ Channel		Blocker	L-type	L-type Ca2+ channel blocker; verapamil derivative
982	16	C02	T 7540	220.251	Tyrphostin 47	RG 50864	Phosphorylation	Enzyme	Inhibitor	EGFR	EGFR tyrosine kinase inhibitor
1014	16	C03	SML0255	451.351	4-DAMP	1,1-Dimethyl-4-diphenylacetoxypiperidinium iodide 4-Diphenylacetoxy-N-methylpiperidine methiodide 4-[(Diphenylacetyl)oxy]-1,1-dimethyl-piperidinium iodide 4-DAMP methiodide	Cholinergics		Antagonist	M3	4-DAMP is a M3 preferring cholinergic receptor antagonist
1046	16	C04	T 9778	284.361	Tropicamide	Ro 1-7683	Cholinergic		Antagonist	M4	M4 muscarinic acetylcholine receptor antagonist
1078	16	C05	T-144	258.236	(±)-Thalidomide	(±)-2-(2,6-Dioxo-3-piperidinyl)-1H-isoindole-1,3(2H)-dione	Cytoskeleton and ECM		Inhibitor	TNFalpha	Selective inhibitor of the biosynthesis of tumor necrosis factor a (TNF-alpha); angiogenesis inhibitor
1110	16	C06	C 9369	272.39	CCT007093	(2E,5E)-2,5-Bis(2-thienylmethylene)-cyclopentanone	Apoptosis	Enzyme	Activator	PPM1D	An effective PPM1D inhibitor that selectively reduces viability of human tumour cell lines.
1142	16	C07	U-105	521.508	U-62066	Spiradoline mesylate	Opioid		Agonist	kappa	Highly selective kappa opioid receptor agonist; antitussive
1174	16	C08	V 1377	909.074	Vinblastine sulfate salt	VLB	Cytoskeleton and ECM		Inhibitor	Tubulin	Inhibitor of microtubule assembly
1206	16	C09	V-100	295.856	(±)-Vesamicol hydrochloride	AH-5183 hydrochloride	Cholinergic		Inhibitor	ACh storage	Potent inhibitor of vesicular acetylcholine storage
1238	16	C10	W-108	538.649	WAY-100635 maleate	N-[2-[4-(2- Methoxyphenyl)-1-piperazinyl]ethyl]-N-2-pyridinyl-cyclohexanecarboxamide maleate	Serotonin		Antagonist	5-HT1A	Highly selective 5-HT1A serotonin receptor antagonist
1270	16	C11	Y-102	304.352	YC-1	3-(5'-Hydroxymethyl-2'-furyl)-1-benzyl indazole	Cyclic Nucleotides	Enzyme	Activator	Guanylyl cyclase	NO-independent guanylyl cyclase activator
984	16	D02	T 7665	268.234	Tyrphostin 51	2-Amino-1,1,3-tricyano-4-(3',4',5'-trihydroxyphenyl)butadiene	Phosphorylation	Enzyme	Inhibitor	EGFR	EGFR tyrosine kinase inhibitor
1016	16	D03	T 8516	480.427	Trifluoperazine dihydrochloride		Dopamine		Antagonist	D1/D2	Calmodulin antagonist; dopamine receptor antagonist; antipsychotic; sedative
1048	16	D04	T-101	176.604	THIP hydrochloride	Gaboxadol hydrochloride	GABA		Agonist	GABA-A	GABA-A receptor agonist, with some GABA-C receptor agonist activity
1080	16	D05	A 8852	307.78	A-68930 hydrochloride	cis-(±)-1-(Aminomethyl)-3,4-dihydro-3-phenyl-1H-2-benzopyran-5,6-diol hydrochloride cis-(±)-1-(Aminomethyl)-3,4-dihydro-3-phenyl-1H-2-benzopyran-5,6-diol hydrochloride	Dopamine		Agonist	D1	Selective D1 dopamine receptor agonist
1112	16	D06	SML0134	227.312	L2-b	N,N-Dimethyl-N'-(2-pyridinylmethyl)-1,4-benzenediamine	Cell Biology		Chelator		L2-b is a bifunctional Aß-interacting, metal-chelating molecule that modulates ROS production in, and improves survival of neuroblastoma cells incubated in the presence of Aß along with Copper or Zinc
1144	16	D07	SML0210	511.951	BMS-299897	2-[(1R)-1-[[(4-Chlorophenyl)sulfonyl](2,5-difluorophenyl)amino]ethyl]-5-fluoro-benzenebutanoic acid	Cell Biology	Enzyme	inhibitor	alpha-secretase	BMS-299897 is a potent inhibitor of alpha-secretase
1176	16	D08	V 4629	491.076	(±)-Verapamil hydrochloride		Ca2+ Channel		Modulator	L-type	L-type Ca2+ channel modulator; adrenoceptor antagonist; antiarryhthmic; cardiac depressant; coronary vasodilator
1208	16	D09	M0253	198.18	L-Mimosine from Koa hoale seeds	Leucenol, (S)-a-Amino-ß-[1-(3-hydroxy-4-oxopyridine)]propionic acid	Apoptosis		Inhibitor		Potential inhibitor of the cell cycle giving rise to growth arrest in G1-phase. An iron chelator that inhibits DNA replication in mammalian cells. Has been shown to have apoptotic activity in xenotransplanted human pancreatic cancer
1240	16	D10	A9480	310.44	AC-55649	4'-Octyl-4-biphenylcarboxylic acid, 4'-n-octylbiphenyl-4-carboxylic acid; 8BCA	Gene Regulation		Agonist	RARbeta2	Subtype selective retinoic acid receptor beta2 (RARbeta2) agonist.
1272	16	D11	Z 0878	271.281	Zaprinast	1,4-Dihydro-5-(2-propoxyphenyl)-7H-1,2,3-triazolo[4,5-d]pyrimidin-7-one	Cyclic Nucleotides	Enzyme	Inhibitor	PDE V	Selective cGMP-phosphodiesterase type V inhibitor
986	16	E02	P0115	392.505	PAC-1	(4-Benzylpiperazino)acetic acid (3-allyl-2-hyroxybenzylidene)hydrazide	Apoptosis	Enzyme	Activator	Caspase 3	Caspase 3 activator; apoptosis inducer.
1018	16	E03	T 8543	266.472	D-609 potassium	Carbonodithioic acid, O-(octahydro-4,7-methano-1H-inden-5-yl) ester potassium	Lipid	Enzyme	Inhibitor	PIPLC	Xanthogenate derivative with in vitro anti-tumor and anti-HIV-1 activity; inhibits phospholipase D and phosphatidylcholine phospholipase C (PIPLC)
1050	16	E04	T-103	445.889	Trifluperidol hydrochloride	R 2498 hydrochloride; Triperidol hydrochloride	Dopamine		Antagonist	D1/D2	Dopamine receptor antagonist; antipsychotic
1082	16	E05	H 9415	323.395	5HPP-33	5-Hydroxy-(2,6-diisopropylphenyl)-1H-isoindole-1,3-dione, 1H-Isoindole-1,3(2H)-dione, 2-[2,6-bis(1-methylethyl)phenyl]-5-hydroxy-	Cytoskeleton and extracellular matrix		Inhibitor	microtubules	5HPP-33 is a thalidomide derivative which was reported to be active as anticancer agent through stabilization of the microtubules
1114	16	E06	S 5317	613.692	SKF 95282 dimaleate	N-[3-[3-(1-Piperidinylmethyl)phenoxy]propyl]-2-benzothiazolamine dimaleate; Zolantidine	Histamine		Antagonist	H2	H2 Histamine receptor antagonist.
1146	16	E07	N3288	239.67	(+)-Norfenfluramine hydrochloride	JP 92, NSC 43036, S-(+)-a-Methyl-3-(trifluoromethyl)benzeneethanamine hydrochloride	Serotonin		Agonist		the major hepatic metabolite of (+)-fenfluramine and is primarily responsible for the anorexic effect, as well as side effects; (+)-norfenfluramine causes vasoconstriction and a blood pressure increase
1178	16	E08	PZ0130	752.992	CP-64434 hydrate	N'-Desmethylazithromycin hydrate	Gene Regulation and Transcription	Enzyme	Inhibitor	HDAC	CP-064434 is an antibiotic; anti-proliferative HDAC inhibitor.
1210	16	E09	W 1628	428.443	Wortmannin from Penicillium funiculosum		Phosphorylation	Enzyme	Inhibitor	PI3K	Potent and specific phosphatidylinositol 3-kinase (P13-K) inhibitor
1242	16	E10	X 1251	256.8	Xylazine hydrochloride	N-(2,6-Dimethylphenyl)-5,6-dihydro-4H-1,3-thiazin-2-amine hydrochloride	Adrenoceptor		Agonist	alpha2	alpha2 Adrenoceptor agonist; anesthetic
1274	16	E11	Z 2001	234.21	Zonisamide sodium	1,2-Benzisoxazole-3-methanesulfonamide	Anticonvulsant				Antiepileptic; effective in various animal epilepsy models and in humans with both partial and generalized epileptic seizures
988	16	F02	SML0218	266.099	Bropirimine	2-amino-5-bromo-6-phenyl-4(3H)-pyrimidinone NSC 149027 PNU 54461 U 54461 U 54461S	Immunomodulators				Bropirimine is an immunostimulating agent
1020	16	F03	T 9025	407.044	Thioridazine hydrochloride		Dopamine		Antagonist	D1/D2	Dopamine receptor antagonist; Ca2+ channel antagonist; antipsychotic
1052	16	F04	T-104	320.822	3-Tropanyl-indole-3-carboxylate hydrochloride	ICS-205,930; Navoban; Tropisetron	Serotonin		Antagonist	5-HT3	Selective 5-HT3 serotonin receptor antagonist
1084	16	F05	SML0229	467.954	CIQ	(3-Chlorophenyl)[3,4-dihydro-6,7-dimethoxy-1-[(4-methoxyphenoxy)methyl]-2(1H)-isoquinolinyl]-methanone	Neurotransmission		Modulator	NR2C/NR2D	CIQ is positive allosteric modulator of NR2C/NR2D subunit containing NMDA receptors.
1116	16	F06	U 7500	138.127	4-Imidazoleacrylic acid	Urocanic acid	Histamine	Enzyme	Inhibitor	Histidine ammonia-lyase/ decarboxylase	Histidine ammonia-lyase and decarboxylase inhibitor
1148	16	F07	C0993	426.154	Wiskostatin	1-(3,6-dibromocarbazol-9-yl)-3-(dimethylamino)propan-2-ol	Actin	Enzyme	Inhibitor	N-WASP	Wiskostatin is a selective inhibitor of N-WASP, a ubiquitously expressed member of the Wiskott-Aldrich Syndrome protein (WASp) family that regulates actin polymerization
1180	16	F08	V 6383	350.465	Vinpocetine	Eburnamenine-14-carboxylic acid ethyl ester; (3alpha, 16alpha)-Eburnamenine-14-carboxylic acid ethyl ester	Cyclic Nucleotides	Enzyme	Inhibitor	PDE I	Ca2+ /calmodulin-dependent phosphodiesterase1 (PDE1) inhibitor.
1212	16	F09	I 8283	207.237	ICI 63,137	2-Amino-6-methyl-4-propyl-[1,2,4]triazolo[1,5-a]pyrimidin-5(4H)-one	Cyclic nucleotides	Enzyme	Inhibitor	PDE4	Phosphodiesterase IV (PDE 4) inhibitor
1244	16	F10	S4568	345.367	SCH 58261	7-(2-phenylethyl)-5-amino-2-(2-furyl)-pyrazolo-[4,3-e]-1,2,4-triazolo[1,5-c]pyrimidine	Purinoceptor		Antagonist	alpha2A	A2A adenosine receptor antagonist.
1276	16	F11	C 1119	401.94	Caroverine hydrochloride	1-[2-(Diethylamino)ethyl]-3-[(4-methoxyphenyl)methyl]-2(1H)-quinoxalinone monohydrochloride	Glutamatergics		Antagonist	NMDA/AMPA	Nonselective NMDA and AMPA glutamate receptor antagonist.
990	16	G02	B7688	438.397	Tyrphostin AG 538	(alphaE)-alpha-[(3,4-Dihydroxyphenyl)methylene]-3,4-dihydroxy-beta-oxo-benzenepropanenitrile	Apoptosis	Enzyme	Inhibitor	Pin-1	Insulin growth factor 1 (IGF-1) receptor protein tyrosine kinase inhibitor
1022	16	G03	T 9033	650.77	Thapsigargin		Intracellular Calcium	Enzyme	Releaser		Potent, cell-permeable, IP3-independent intracellular calcium releaser
1054	16	G04	X4753	596.435	XCT790	-[4-(2,4-Bis-trifluoromethylbenzyloxy)-3-methoxyphenyl]-2-cyano-N-(5-trifluoromethyl-1,3,4-thiadiazol-2-yl)acrylamide	Gene Regulation		Inverse Agonist	ERRalpha	Potent and selective estrogen-related receptor alpha (ERRalpha) inverse agonist.
1086	16	G05	T-200	161.142	TPMPA	(1,2,5,6-Tetrahydropyridine-4-yl)methylphosphinic acid	GABA		Antagonist	GABA-C	Selective GABA-C receptor antagonist
1118	16	G06	U-100	423.947	Urapidil hydrochloride	6[[3-[4-(o-Methoxyphenyl)-1-piperazinyl]propyl]amino]-1,3-dimethyluracil hydrochloride	Adrenoceptor		Antagonist	alpha1	alpha1 Adrenoceptor antagonist and 5-HT1A serotonin receptor partial agonist; antihypertensive
1150	16	G07	U-111	405.799	(-)-trans-(1S,2S)-U-50488 hydrochloride	trans-(1S,2S)-3,4-Dichloro-N-methyl-N-(2-[1-pyrollidinyl]cyclohexyl)benzeneacetamide hydrochloride	Opioid		Agonist	kappa	Potent kappa opioid receptor agonist; more potent enantiomer of (±)-trans-U-50488
1182	16	G08	V 8138	1485.75	Vancomycin hydrochloride from Streptomyces orientalis	Cancocin hydrochloride	Antibiotic			Cell wall synthesis	Amphoteric glycopeptide antibiotic; interefers with cell wall syntehsis by bind to peptidoglycan
1214	16	G09	A7111	442.538	Acepromazine maleate	2-Acetyl-10-(3-dimethylaminopropyl)phenothiazine maleate salt, Acepromazine maleate salt, Acetopromazine maleate salt	neurotransmission		Antagonist		Acepromazine is a phenothiazine antipsychotic comonly used as a veterinary drug (horses, dogs and cats).
1246	16	G10	X 6000	280.844	Xylometazoline hydrochloride	2-(4-tert-Butyl-2,6-dimethylbenzyl)-2-imidazoline hydrochloride	Adrenoceptor		Agonist	alpha	alpha-Adrenoceptor agonist; imidazoline binding site ligand
1278	16	G11	O 7389	286.723	Olprinone hydrochloride	Loprinone hydrochloride; 1,2-Dihydro-5-(imidazo[1,2-a]pyridin-6-yl)-6-methyl-2-oxo-3-pyridinecarbonitrile hydrochloride	Phosphodiesterase	Enzyme	Inhibitor	PDE3	Selective phosphodiesterase 3 (PDE3) inhibitor.
992	16	H02	T 7883	290.325	Trimethoprim		Antibiotic	Enzyme	Inhibitor	Dihydrofolate reductase	Potent inhibitor of bacterial and protozoal dihydrofolate reductase
1024	16	H03	I 2285	350.461	IPA-3	1,1'-Disulfanediyldinaphthalen-2-ol	Phosphorylation	Enzyme	Inhibitor	Pak1	allosteric inhibitor of Pak1, binds to autoinhibitory domain of Pak1 (p21 activated kinase)
1056	16	H04	T-113	426.301	3-Tropanylindole-3-carboxylate methiodide		Serotonin		Antagonist	5-HT3	Potent, water soluble 5-HT3 serotonin receptor antagonist
1088	16	H05	PZ0115	435.401	CP-31398 dihydrochloride hydrate	N'-[2-[2-(4-Methoxyphenyl)ethenyl]-4-quinazolinyl]-N,N-dimethyl-1,3-propanediamine dihydrochloride hydrate	Apoptosis and Cell Cycle			p53	CP-31398 dihyrochloride hydrate is a p53 stabilizer; apoptosis inducer
1120	16	H06	U-101	401.513	Urapidil, 5-Methyl-	5-Methyl-6[[3-[4-(o-Methoxyphenyl)-1-piperazinyl]propyl]amino]-1,3-dimethyluracil	Adrenoceptor		Antagonist	alpha1A	Selective alpha1A adrenoceptor antagonist; antihypertensive
1152	16	H07	U-115	455.559	U-101958 maleate	1-Benzyl-4-aminomethyl-N-[(3'-isopropoxy)-2'-pyridinyl]piperidine maleate	Dopamine		Antagonist	D4	Selective D4 dopamine receptor antagonist
1184	16	H08	V 8261	129.16	(±)-gamma-Vinyl GABA	Vigabatrin	GABA	Enzyme	Inhibitor	Transaminase	Selective GABA transaminase (GABA-T) inhibitor; anticonvulsant
1216	16	H09	PZ0121	351.412	CP-135807	3-(N-Methylpyrrolidin-2R-ylmethyl)-5-(3-nitropyrid-2- yl)amino-1H-indole, 3-[[(2R)-1-Methyl-2-pyrrolidinyl]methyl]-N-(3-nitro-2-p yridinyl)-1H-indol-5-amine	Serotonergics		Agonist	5-HT1D	CP-135807 is a selective 5-HT1D agonist
1248	16	H10	PZ0143	390.415	PF-4708671	2-((4-(5-Ethylpyrimidin-4-yl)piperazin-1-yl)methyl)-5-(trifluoromethyl)-1H-benzo[d]imidazole	Kinase	Enzyme	Inhibitor	p70 ribosomal S6 kinase	PF-4708671 is a selective p70 ribosomal S6 kinase (S6K1) inhibitor.
1280	16	H11	Z-101	390.153	Zimelidine dihydrochloride	(Z)-3-(4-Bromophenyl)-N,N-dimethyl-3-(3-pyridinyl)-2-propen-1-amine dihydrochloride	Serotonin		Inhibitor	Reuptake	Serotonin reuptake inhibitor; antidepressant
